# Supplementary material for: Determinants and efficiency of Pakistan’s chemical products’ exports: An application of stochastic frontier gravity model
Source: PLoS One. 2019 May 30;14(5):e0217210. doi: 10.1371/journal.pone.0217210 (PMC6542523; doi:10.1371/journal.pone.0217210)
Supplement: S1 File — (XLSX) [file pone.0217210.s001.xlsx]

## Sheet: Sheet1
year	reporter	partner	id	Chemical Exports	GDP-Reporter	GDP-Partner	Distance	Exchange Rate-Reporter	Exchange Rate-Partner	Tariff= (1+Tariff rates)	Border	Colonial Links	FTA	Common language
2002	Pakistan	Afghanistan	1	7800000	72000000000	8.01323e+09	374.652	59.7238	47.263	1	1	0	1	0
2003	Pakistan	Afghanistan	1	18000000	83000000000	8.68988e+09	374.652	57.752	48.7628	1	1	0	1	0
2004	Pakistan	Afghanistan	1	27000000	98000000000	8.78161e+09	374.652	58.2579	47.8453	1.0426	1	0	1	0
2005	Pakistan	Afghanistan	1	80000000	110000000000	9.76298e+09	374.652	59.5145	49.4946	1	1	0	1	0
2006	Pakistan	Afghanistan	1	41000000	140000000000	1.03052e+10	374.652	60.2713	49.9253	1.0616	1	0	1	0
2007	Pakistan	Afghanistan	1	32000000	150000000000	1.17212e+10	374.652	60.7385	49.962	1.0616	1	0	1	0
2008	Pakistan	Afghanistan	1	56000000	170000000000	1.21445e+10	374.652	70.408	50.2496	1.062	1	0	1	0
2009	Pakistan	Afghanistan	1	98000000	170000000000	1.46973e+10	374.652	81.7129	50.325	1	1	0	1	0
2010	Pakistan	Afghanistan	1	69000000	180000000000	1.59368e+10	374.652	85.1938	46.4525	1	1	0	1	0
2011	Pakistan	Afghanistan	1	110000000	210000000000	1.69111e+10	374.652	86.3434	46.747	1	1	0	1	0
2012	Pakistan	Afghanistan	1	150000000	230000000000	1.93522e+10	374.652	93.3952	50.9214	1.0652	1	0	1	0
2013	Pakistan	Afghanistan	1	160000000	230000000000	1.97313e+10	374.652	101.629	55.3775	1.0647	1	0	1	0
2014	Pakistan	Afghanistan	1	140000000	240000000000	1.99903e+10	374.652	101.1	57.2475	1	1	0	1	0
2015	Pakistan	Afghanistan	1	130000000	270000000000	2.02942e+10	374.652	102.769	61.1435	1	1	0	1	0
1995	Pakistan	Algeria	2		61000000000	9.32034e+10	6236.48	31.6427	47.6627	1	0	0	0	0
1996	Pakistan	Algeria	2		63000000000	9.70248e+10	6236.48	36.0787	54.7489	1	0	0	0	0
1997	Pakistan	Algeria	2		62000000000	9.8092e+10	6236.48	41.1115	57.7073	1.2473	0	0	0	0
1998	Pakistan	Algeria	2		62000000000	1.03095e+11	6236.48	45.0467	58.739	1.2403	0	0	0	0
1999	Pakistan	Algeria	2	7185	63000000000	1.06394e+11	6236.48	49.5007	66.5739	1	0	0	0	0
2000	Pakistan	Algeria	2	11072	74000000000	1.10437e+11	6236.48	53.6482	75.2598	1	0	0	0	0
2001	Pakistan	Algeria	2	42171	72000000000	1.1375e+11	6236.48	61.9272	77.215	1.2177	0	0	0	0
2002	Pakistan	Algeria	2	17583	72000000000	1.2012e+11	6236.48	59.7238	79.6819	1.1875	0	0	0	0
2003	Pakistan	Algeria	2	87303	83000000000	1.28768e+11	6236.48	57.752	77.395	1.1801	0	0	0	0
2004	Pakistan	Algeria	2	34440	98000000000	1.34305e+11	6236.48	58.2579	72.0606	1	0	0	0	0
2005	Pakistan	Algeria	2	130246	110000000000	1.4223e+11	6236.48	59.5145	73.2763	1.1633	0	0	0	0
2006	Pakistan	Algeria	2	64654	140000000000	1.44647e+11	6236.48	60.2713	72.6466	1.1603	0	0	0	0
2007	Pakistan	Algeria	2	226736	150000000000	1.49565e+11	6236.48	60.7385	69.2924	1.1624	0	0	0	0
2008	Pakistan	Algeria	2	871909	170000000000	1.53155e+11	6236.48	70.408	64.5828	1.1628	0	0	0	0
2009	Pakistan	Algeria	2	306422	170000000000	1.55605e+11	6236.48	81.7129	72.6474	1.1423	0	0	0	0
2010	Pakistan	Algeria	2	728219	180000000000	1.61207e+11	6236.48	85.1938	74.386	1	0	0	0	0
2011	Pakistan	Algeria	2	355125	210000000000	1.65882e+11	6236.48	86.3434	72.9379	1	0	0	0	0
2012	Pakistan	Algeria	2	751377	230000000000	1.71522e+11	6236.48	93.3952	77.536	1	0	0	0	0
2013	Pakistan	Algeria	2	693198	230000000000	1.76325e+11	6236.48	101.629	79.3684	1	0	0	0	0
2014	Pakistan	Algeria	2	443159	240000000000	1.83025e+11	6236.48	101.1	80.579	1.1224	0	0	0	0
2015	Pakistan	Algeria	2	636879	270000000000	1.90163e+11	6236.48	102.769	100.691	1	0	0	0	0
1995	Pakistan	Argentina	3	330524	61000000000	2.67726e+11	11079.1	31.6427	0.99975	1.127	0	0	0	0
1996	Pakistan	Argentina	3	45251	63000000000	2.82522e+11	11079.1	36.0787	0.999663	1.1445	0	0	0	0
1997	Pakistan	Argentina	3	232072	62000000000	3.05438e+11	11079.1	41.1115	0.9995	1.1444	0	0	0	0
1998	Pakistan	Argentina	3	137168	62000000000	3.17197e+11	11079.1	45.0467	0.9995	1.1673	0	0	0	0
1999	Pakistan	Argentina	3	378146	63000000000	3.06459e+11	11079.1	49.5007	0.9995	1.1517	0	0	0	0
2000	Pakistan	Argentina	3	157249	74000000000	3.04041e+11	11079.1	53.6482	0.9995	1.1522	0	0	0	0
2001	Pakistan	Argentina	3	65422	72000000000	2.90636e+11	11079.1	61.9272	0.9995	1.1323	0	0	0	0
2002	Pakistan	Argentina	3		72000000000	2.58973e+11	11079.1	59.7238	3.06326	1.1478	0	0	0	0
2003	Pakistan	Argentina	3	46278	83000000000	2.81858e+11	11079.1	57.752	2.90063	1.1473	0	0	0	0
2004	Pakistan	Argentina	3		98000000000	3.07309e+11	11079.1	58.2579	2.9233	1.1185	0	0	0	0
2005	Pakistan	Argentina	3	78044	110000000000	3.34627e+11	11079.1	59.5145	2.90366	1.106	0	0	0	0
2006	Pakistan	Argentina	3	188488	140000000000	3.61874e+11	11079.1	60.2713	3.05431	1.1074	0	0	0	0
2007	Pakistan	Argentina	3	93	150000000000	3.94499e+11	11079.1	60.7385	3.09565	1.108	0	0	0	0
2008	Pakistan	Argentina	3	2744	170000000000	4.1065e+11	11079.1	70.408	3.14416	1.0982	0	0	0	0
2009	Pakistan	Argentina	3	1761	170000000000	3.85956e+11	11079.1	81.7129	3.71011	1.1304	0	0	0	0
2010	Pakistan	Argentina	3	732204	180000000000	4.25916e+11	11079.1	85.1938	3.8963	1.1143	0	0	0	0
2011	Pakistan	Argentina	3	620264	210000000000	4.52099e+11	11079.1	86.3434	4.11014	1.0977	0	0	0	0
2012	Pakistan	Argentina	3	8270	230000000000	4.47339e+11	11079.1	93.3952	4.53693	1.0973	0	0	0	0
2013	Pakistan	Argentina	3	10886	230000000000	4.57639e+11	11079.1	101.629	5.45935	1.1217	0	0	0	0
2014	Pakistan	Argentina	3	767603	240000000000	4.4593e+11	11079.1	101.1	8.07528	1.1258	0	0	0	0
2015	Pakistan	Argentina	3	37625	270000000000	4.56509e+11	11079.1	102.769	9.23319	1	0	0	0	0
1995	Pakistan	Australia	4	229040	61000000000	6.87431e+11	11079.1	31.6427	1.34903	1	0	1	0	0
1996	Pakistan	Australia	4	34463	63000000000	7.14579e+11	11079.1	36.0787	1.27786	1.0775	0	1	0	0
1997	Pakistan	Australia	4	29665	62000000000	7.42786e+11	11079.1	41.1115	1.34738	1.0763	0	1	0	0
1998	Pakistan	Australia	4	31206	62000000000	7.75752e+11	11079.1	45.0467	1.59183	1.0679	0	1	0	0
1999	Pakistan	Australia	4	1100000	63000000000	8.14595e+11	11079.1	49.5007	1.54995	1.0726	0	1	0	0
2000	Pakistan	Australia	4	1500000	74000000000	8.46109e+11	11079.1	53.6482	1.72483	1.0692	0	1	0	0
2001	Pakistan	Australia	4	511461	72000000000	8.62434e+11	11079.1	61.9272	1.93344	1.0534	0	1	0	0
2002	Pakistan	Australia	4	3200000	72000000000	8.95695e+11	11079.1	59.7238	1.84056	1.0502	0	1	0	0
2003	Pakistan	Australia	4	2700000	83000000000	9.232e+11	11079.1	57.752	1.54191	1.0503	0	1	0	0
2004	Pakistan	Australia	4	528545	98000000000	9.61507e+11	11079.1	58.2579	1.35975	1.0519	0	1	0	0
2005	Pakistan	Australia	4	349909	110000000000	9.92339e+11	11079.1	59.5145	1.30947	1.0427	0	1	0	0
2006	Pakistan	Australia	4	269228	140000000000	1.02194e+12	11079.1	60.2713	1.32797	1.0395	0	1	0	0
2007	Pakistan	Australia	4	415969	150000000000	1.06034e+12	11079.1	60.7385	1.19507	1.0284	0	1	0	0
2008	Pakistan	Australia	4	45055	170000000000	1.09964e+12	11079.1	70.408	1.19218	1.0418	0	1	0	0
2009	Pakistan	Australia	4	260213	170000000000	1.11965e+12	11079.1	81.7129	1.28219	1.0425	0	1	0	0
2010	Pakistan	Australia	4	1300000	180000000000	1.14225e+12	11079.1	85.1938	1.09016	1.0279	0	1	0	0
2011	Pakistan	Australia	4	419346	210000000000	1.16943e+12	11079.1	86.3434	0.969463	1.0284	0	1	0	0
2012	Pakistan	Australia	4	126406	230000000000	1.21191e+12	11079.1	93.3952	0.965801	1	0	1	0	0
2013	Pakistan	Australia	4	333260	230000000000	1.24148e+12	11079.1	101.629	1.03584	1.0276	0	1	0	0
2014	Pakistan	Australia	4	788063	240000000000	1.27252e+12	11079.1	101.1	1.10936	1.0283	0	1	0	0
2015	Pakistan	Australia	4	416517	270000000000	1.30125e+12	11079.1	102.769	1.33109	1	0	1	0	0
1995	Pakistan	Bahrain	5	122244	61000000000	1.23508e+10	2317.7	31.6427	0.376	1	0	1	0	0
1996	Pakistan	Bahrain	5	5400000	63000000000	1.28584e+10	2317.7	36.0787	0.376	1	0	1	0	0
1997	Pakistan	Bahrain	5	271787	62000000000	1.32561e+10	2317.7	41.1115	0.376	1	0	1	0	0
1998	Pakistan	Bahrain	5	222708	62000000000	1.38911e+10	2317.7	45.0467	0.376	1	0	1	0	0
1999	Pakistan	Bahrain	5	474545	63000000000	1.44884e+10	2317.7	49.5007	0.376	1.0839	0	1	0	0
2000	Pakistan	Bahrain	5	417019	74000000000	1.52563e+10	2317.7	53.6482	0.376	1	0	1	0	0
2001	Pakistan	Bahrain	5	490800	72000000000	1.56363e+10	2317.7	61.9272	0.376	1.0842	0	1	0	0
2002	Pakistan	Bahrain	5	952382	72000000000	1.62014e+10	2317.7	59.7238	0.376	1	0	1	0	0
2003	Pakistan	Bahrain	5	263230	83000000000	1.71774e+10	2317.7	57.752	0.376	1	0	1	0	0
2004	Pakistan	Bahrain	5	1400000	98000000000	1.83765e+10	2317.7	58.2579	0.376	1	0	1	0	0
2005	Pakistan	Bahrain	5	1900000	110000000000	1.96204e+10	2317.7	59.5145	0.376	1.0453	0	1	0	0
2006	Pakistan	Bahrain	5	2400000	140000000000	2.08896e+10	2317.7	60.2713	0.376	1.0437	0	1	0	0
2007	Pakistan	Bahrain	5	1200000	150000000000	2.26219e+10	2317.7	60.7385	0.376	1.0416	0	1	0	0
2008	Pakistan	Bahrain	5	2500000	170000000000	2.40346e+10	2317.7	70.408	0.376	1.044	0	1	0	0
2009	Pakistan	Bahrain	5	645616	170000000000	2.46451e+10	2317.7	81.7129	0.376	1.0437	0	1	0	0
2010	Pakistan	Bahrain	5	1000000	180000000000	2.57133e+10	2317.7	85.1938	0.376	1	0	1	0	0
2011	Pakistan	Bahrain	5	2300000	210000000000	2.62533e+10	2317.7	86.3434	0.376	1.0434	0	1	0	0
2012	Pakistan	Bahrain	5	3200000	230000000000	2.71955e+10	2317.7	93.3952	0.376	1.0434	0	1	0	0
2013	Pakistan	Bahrain	5	3000000	230000000000	2.86675e+10	2317.7	101.629	0.376	1.0401	0	1	0	0
2014	Pakistan	Bahrain	5	2700000	240000000000	2.99521e+10	2317.7	101.1	0.376	1.0386	0	1	0	0
2015	Pakistan	Bahrain	5	4200000	270000000000	3.08287e+10	2317.7	102.769	0.376	1	0	1	0	0
1995	Pakistan	Bangladesh	6	1400000	61000000000	5.29336e+10	2010.82	31.6427	40.2783	1	0	1	1	0
1996	Pakistan	Bangladesh	6	2400000	63000000000	5.53278e+10	2010.82	36.0787	41.7942	1	0	1	1	0
1997	Pakistan	Bangladesh	6	1800000	62000000000	5.78119e+10	2010.82	41.1115	43.8921	1	0	1	1	0
1998	Pakistan	Bangladesh	6	2700000	62000000000	6.08049e+10	2010.82	45.0467	46.9057	1	0	1	1	0
1999	Pakistan	Bangladesh	6	1700000	63000000000	6.36446e+10	2010.82	49.5007	49.0854	1.2226	0	1	1	0
2000	Pakistan	Bangladesh	6	5900000	74000000000	6.70135e+10	2010.82	53.6482	52.1417	1.2218	0	1	1	0
2001	Pakistan	Bangladesh	6	7200000	72000000000	7.04159e+10	2010.82	61.9272	55.8067	1	0	1	1	0
2002	Pakistan	Bangladesh	6	6300000	72000000000	7.31151e+10	2010.82	59.7238	57.888	1.2098	0	1	1	0
2003	Pakistan	Bangladesh	6	4700000	83000000000	7.65804e+10	2010.82	57.752	58.15	1.1949	0	1	1	0
2004	Pakistan	Bangladesh	6	4900000	98000000000	8.05929e+10	2010.82	58.2579	59.5127	1.1818	0	1	1	0
2005	Pakistan	Bangladesh	6	8400000	110000000000	8.58604e+10	2010.82	59.5145	64.3275	1.1547	0	1	1	0
2006	Pakistan	Bangladesh	6	5500000	140000000000	9.15888e+10	2010.82	60.2713	68.9332	1.1545	0	1	1	0
2007	Pakistan	Bangladesh	6	7800000	150000000000	9.80538e+10	2010.82	60.7385	68.8749	1.1452	0	1	1	0
2008	Pakistan	Bangladesh	6	12000000	170000000000	1.03951e+11	2010.82	70.408	68.5983	1.1382	0	1	1	0
2009	Pakistan	Bangladesh	6	17000000	170000000000	1.09195e+11	2010.82	81.7129	69.0391	1	0	1	1	0
2010	Pakistan	Bangladesh	6	22000000	180000000000	1.15279e+11	2010.82	85.1938	69.6493	1	0	1	1	0
2011	Pakistan	Bangladesh	6	27000000	210000000000	1.22731e+11	2010.82	86.3434	74.1524	1	0	1	1	0
2012	Pakistan	Bangladesh	6	49000000	230000000000	1.30735e+11	2010.82	93.3952	81.8627	1	0	1	1	0
2013	Pakistan	Bangladesh	6	30000000	230000000000	1.38597e+11	2010.82	101.629	78.1032	1	0	1	1	0
2014	Pakistan	Bangladesh	6	20000000	240000000000	1.46997e+11	2010.82	101.1	77.6414	1	0	1	1	0
2015	Pakistan	Bangladesh	6	17000000	270000000000	1.5663e+11	2010.82	102.769	77.9469	1	0	1	1	0
1995	Pakistan	Belgium	7		61000000000	3.57742e+11	5752.11	31.6427	29.1711	1.0572	0	0	0	0
1996	Pakistan	Belgium	7		63000000000	3.63442e+11	5752.11	36.0787	30.5705	1.039	0	0	0	0
1997	Pakistan	Belgium	7		62000000000	3.76928e+11	5752.11	41.1115	35.697	1.0331	0	0	0	0
1998	Pakistan	Belgium	7		62000000000	3.84374e+11	5752.11	45.0467	36.3903	1.0368	0	0	0	0
1999	Pakistan	Belgium	7	787354	63000000000	3.98069e+11	5752.11	49.5007	37.8983	1.0397	0	0	0	0
2000	Pakistan	Belgium	7	1500000	74000000000	4.12534e+11	5752.11	53.6482	43.805	1.0297	0	0	0	0
2001	Pakistan	Belgium	7	3000000	72000000000	4.15882e+11	5752.11	61.9272	45.0833	1.0398	0	0	0	0
2002	Pakistan	Belgium	7	12000000	72000000000	4.23286e+11	5752.11	59.7238	42.7984	1.024	0	0	0	0
2003	Pakistan	Belgium	7	11000000	83000000000	4.26565e+11	5752.11	57.752	35.7317	1.0244	0	0	0	0
2004	Pakistan	Belgium	7	5500000	98000000000	4.42069e+11	5752.11	58.2579	32.4667	1.0246	0	0	0	0
2005	Pakistan	Belgium	7	16000000	110000000000	4.51327e+11	5752.11	59.5145	32.4775	1.0225	0	0	0	0
2006	Pakistan	Belgium	7	13000000	140000000000	4.62608e+11	5752.11	60.2713	32.1571	1.0239	0	0	0	0
2007	Pakistan	Belgium	7	9200000	150000000000	4.78325e+11	5752.11	60.7385	29.4785	1.0235	0	0	0	0
2008	Pakistan	Belgium	7	12000000	170000000000	4.81899e+11	5752.11	70.408	27.5723	1.0225	0	0	0	0
2009	Pakistan	Belgium	7	7000000	170000000000	4.70888e+11	5752.11	81.7129	29.0031	1.0215	0	0	0	0
2010	Pakistan	Belgium	7	20000000	180000000000	4.83577e+11	5752.11	85.1938	30.4922	1.0194	0	0	0	0
2011	Pakistan	Belgium	7	25000000	210000000000	4.92267e+11	5752.11	86.3434	29.0132	1.0153	0	0	0	0
2012	Pakistan	Belgium	7	6600000	230000000000	4.93048e+11	5752.11	93.3952	31.4186	1.0149	0	0	0	0
2013	Pakistan	Belgium	7	1200000	230000000000	4.93063e+11	5752.11	101.629	30.3854	1.0155	0	0	0	0
2014	Pakistan	Belgium	7	5500000	240000000000	4.9945e+11	5752.11	101.1	30.4139	1.021	0	0	0	0
2015	Pakistan	Belgium	7	3800000	270000000000	5.06312e+11	5752.11	102.769	30.5	1	0	0	0	0
1995	Pakistan	Canada	8	168278	61000000000	1.10277e+12	10688.1	31.6427	1.37244	1.0933	0	0	0	1
1996	Pakistan	Canada	8	178018	63000000000	1.12054e+12	10688.1	36.0787	1.36347	1.0784	0	0	0	1
1997	Pakistan	Canada	8	107113	62000000000	1.1685e+12	10688.1	41.1115	1.38462	1.0681	0	0	0	1
1998	Pakistan	Canada	8	59676	62000000000	1.21386e+12	10688.1	45.0467	1.48346	1.053	0	0	0	1
1999	Pakistan	Canada	8	148536	63000000000	1.27653e+12	10688.1	49.5007	1.48573	1.0504	0	0	0	1
2000	Pakistan	Canada	8	502238	74000000000	1.34269e+12	10688.1	53.6482	1.48511	1.0472	0	0	0	1
2001	Pakistan	Canada	8	291252	72000000000	1.36646e+12	10688.1	61.9272	1.54876	1.0529	0	0	0	1
2002	Pakistan	Canada	8	639475	72000000000	1.4076e+12	10688.1	59.7238	1.56932	1.0482	0	0	0	1
2003	Pakistan	Canada	8	631310	83000000000	1.43296e+12	10688.1	57.752	1.40105	1.0653	0	0	0	1
2004	Pakistan	Canada	8	753486	98000000000	1.47719e+12	10688.1	58.2579	1.30102	1.0429	0	0	0	1
2005	Pakistan	Canada	8	844359	110000000000	1.52448e+12	10688.1	59.5145	1.21176	1.043	0	0	0	1
2006	Pakistan	Canada	8	1200000	140000000000	1.56447e+12	10688.1	60.2713	1.13436	1.0419	0	0	0	1
2007	Pakistan	Canada	8	2100000	150000000000	1.59674e+12	10688.1	60.7385	1.0741	1.0421	0	0	0	1
2008	Pakistan	Canada	8	2900000	170000000000	1.61271e+12	10688.1	70.408	1.06704	1.042	0	0	0	1
2009	Pakistan	Canada	8	2100000	170000000000	1.56514e+12	10688.1	81.7129	1.1431	1.0417	0	0	0	1
2010	Pakistan	Canada	8	3700000	180000000000	1.61341e+12	10688.1	85.1938	1.03016	1.0292	0	0	0	1
2011	Pakistan	Canada	8	2400000	210000000000	1.66409e+12	10688.1	86.3434	0.989531	1	0	0	0	1
2012	Pakistan	Canada	8	4900000	230000000000	1.69313e+12	10688.1	93.3952	0.999188	1.0279	0	0	0	1
2013	Pakistan	Canada	8	4800000	230000000000	1.73069e+12	10688.1	101.629	1.0298	1.0315	0	0	0	1
2014	Pakistan	Canada	8	14000000	240000000000	1.77349e+12	10688.1	101.1	1.1061	1.0254	0	0	0	1
2015	Pakistan	Canada	8	20000000	270000000000	1.79261e+12	10688.1	102.769	1.2791	1	0	0	0	1
1995	Pakistan	China	9	3113	61000000000	1.47158e+12	3882.88	31.6427	8.35142	1	1	0	1	0
1996	Pakistan	China	9	98775	63000000000	1.61763e+12	3882.88	36.0787	8.31418	1.2202	1	0	1	0
1997	Pakistan	China	9	108404	62000000000	1.76689e+12	3882.88	41.1115	8.28982	1.1666	1	0	1	0
1998	Pakistan	China	9	201962	62000000000	1.90565e+12	3882.88	45.0467	8.27896	1.1664	1	0	1	0
1999	Pakistan	China	9	4600000	63000000000	2.05083e+12	3882.88	49.5007	8.27825	1.1634	1	0	1	0
2000	Pakistan	China	9	23000000	74000000000	2.2237e+12	3882.88	53.6482	8.2785	1.1638	1	0	1	0
2001	Pakistan	China	9	45000000	72000000000	2.40823e+12	3882.88	61.9272	8.27707	1.1537	1	0	1	0
2002	Pakistan	China	9	33000000	72000000000	2.62716e+12	3882.88	59.7238	8.27696	1	1	0	1	0
2003	Pakistan	China	9	33000000	83000000000	2.8904e+12	3882.88	57.752	8.27704	1.1066	1	0	1	0
2004	Pakistan	China	9	10000000	98000000000	3.18162e+12	3882.88	58.2579	8.2768	1.098	1	0	1	0
2005	Pakistan	China	9	50000000	110000000000	3.54281e+12	3882.88	59.5145	8.19432	1.0922	1	0	1	0
2006	Pakistan	China	9	20000000	140000000000	3.99233e+12	3882.88	60.2713	7.97344	1.0888	1	0	1	0
2007	Pakistan	China	9	18000000	150000000000	4.55904e+12	3882.88	60.7385	7.60753	1.0862	1	0	1	0
2008	Pakistan	China	9	14000000	170000000000	4.99778e+12	3882.88	70.408	6.94865	1.0836	1	0	1	0
2009	Pakistan	China	9	32000000	170000000000	5.45925e+12	3882.88	81.7129	6.83142	1.0818	1	0	1	0
2010	Pakistan	China	9	46000000	180000000000	6.03966e+12	3882.88	85.1938	6.77027	1.0774	1	0	1	0
2011	Pakistan	China	9	80000000	210000000000	6.61249e+12	3882.88	86.3434	6.46146	1.0782	1	0	1	0
2012	Pakistan	China	9	39000000	230000000000	7.12498e+12	3882.88	93.3952	6.31233	1	1	0	1	0
2013	Pakistan	China	9	45000000	230000000000	7.67245e+12	3882.88	101.629	6.19576	1	1	0	1	0
2014	Pakistan	China	9	34000000	240000000000	8.23012e+12	3882.88	101.1	6.14343	1.0757	1	0	1	0
2015	Pakistan	China	9	110000000	270000000000	8.798e+12	3882.88	102.769	6.22749	1	1	0	1	0
1995	Pakistan	Denmark	10	41046	61000000000	2.57298e+11	5173.55	31.6427	5.60237	1.0572	0	0	0	0
1996	Pakistan	Denmark	10	7645	63000000000	2.6476e+11	5173.55	36.0787	5.79867	1.039	0	0	0	0
1997	Pakistan	Denmark	10	11591	62000000000	2.73394e+11	5173.55	41.1115	6.60446	1.0331	0	0	0	0
1998	Pakistan	Denmark	10		62000000000	2.79458e+11	5173.55	45.0467	6.70083	1.0368	0	0	0	0
1999	Pakistan	Denmark	10		63000000000	2.87697e+11	5173.55	49.5007	6.97624	1.0397	0	0	0	0
2000	Pakistan	Denmark	10	36637	74000000000	2.98476e+11	5173.55	53.6482	8.08314	1.0297	0	0	0	0
2001	Pakistan	Denmark	10	194494	72000000000	3.00933e+11	5173.55	61.9272	8.32282	1.0398	0	0	0	0
2002	Pakistan	Denmark	10	10045	72000000000	3.02337e+11	5173.55	59.7238	7.89471	1.024	0	0	0	0
2003	Pakistan	Denmark	10	13109	83000000000	3.03516e+11	5173.55	57.752	6.58767	1.0244	0	0	0	0
2004	Pakistan	Denmark	10	33675	98000000000	3.11526e+11	5173.55	58.2579	5.99106	1.0246	0	0	0	0
2005	Pakistan	Denmark	10	91706	110000000000	3.19118e+11	5173.55	59.5145	5.99691	1.0225	0	0	0	0
2006	Pakistan	Denmark	10	68487	140000000000	3.31234e+11	5173.55	60.2713	5.94678	1.0239	0	0	0	0
2007	Pakistan	Denmark	10	165312	150000000000	3.33964e+11	5173.55	60.7385	5.4437	1.0235	0	0	0	0
2008	Pakistan	Denmark	10	525340	170000000000	3.31567e+11	5173.55	70.408	5.09813	1.0225	0	0	0	0
2009	Pakistan	Denmark	10	340313	170000000000	3.14697e+11	5173.55	81.7129	5.36087	1.0215	0	0	0	0
2010	Pakistan	Denmark	10	297463	180000000000	3.19811e+11	5173.55	85.1938	5.62408	1.0194	0	0	0	0
2011	Pakistan	Denmark	10	130936	210000000000	3.23496e+11	5173.55	86.3434	5.36871	1.0153	0	0	0	0
2012	Pakistan	Denmark	10	273671	230000000000	3.23258e+11	5173.55	93.3952	5.79248	1.0149	0	0	0	0
2013	Pakistan	Denmark	10	54777	230000000000	3.2247e+11	5173.55	101.629	5.61631	1.0155	0	0	0	0
2014	Pakistan	Denmark	10	50096	240000000000	3.2654e+11	5173.55	101.1	5.61247	1.021	0	0	0	0
2015	Pakistan	Denmark	10	26071	270000000000	3.30388e+11	5173.55	102.769	6.72791	1	0	0	0	0
1995	Pakistan	Djibouti	11	374891	61000000000	7.8745e+08	3912.26	31.6427	177.721	1	0	0	0	0
1996	Pakistan	Djibouti	11	234576	63000000000	7.55042e+08	3912.26	36.0787	177.721	1	0	0	0	0
1997	Pakistan	Djibouti	11	95062	62000000000	7.49411e+08	3912.26	41.1115	177.721	1	0	0	0	0
1998	Pakistan	Djibouti	11	133458	62000000000	7.50156e+08	3912.26	45.0467	177.721	1	0	0	0	0
1999	Pakistan	Djibouti	11	250910	63000000000	7.66501e+08	3912.26	49.5007	177.721	1	0	0	0	0
2000	Pakistan	Djibouti	11	423406	74000000000	7.69692e+08	3912.26	53.6482	177.721	1	0	0	0	0
2001	Pakistan	Djibouti	11	257292	72000000000	7.85453e+08	3912.26	61.9272	177.721	1	0	0	0	0
2002	Pakistan	Djibouti	11	461735	72000000000	8.06021e+08	3912.26	59.7238	177.721	1.3095	0	0	0	0
2003	Pakistan	Djibouti	11	691699	83000000000	8.31813e+08	3912.26	57.752	177.721	1	0	0	0	0
2004	Pakistan	Djibouti	11	262231	98000000000	8.63642e+08	3912.26	58.2579	177.721	1	0	0	0	0
2005	Pakistan	Djibouti	11	554924	110000000000	8.91016e+08	3912.26	59.5145	177.721	1	0	0	0	0
2006	Pakistan	Djibouti	11	349032	140000000000	9.33784e+08	3912.26	60.2713	177.721	1.3023	0	0	0	0
2007	Pakistan	Djibouti	11	407931	150000000000	9.81407e+08	3912.26	60.7385	177.721	1	0	0	0	0
2008	Pakistan	Djibouti	11	669976	170000000000	1.03833e+09	3912.26	70.408	177.721	1	0	0	0	0
2009	Pakistan	Djibouti	11	759505	170000000000	1.09058e+09	3912.26	81.7129	177.721	1.2058	0	0	0	0
2010	Pakistan	Djibouti	11	733031	180000000000	1.12861e+09	3912.26	85.1938	177.721	1	0	0	0	0
2011	Pakistan	Djibouti	11	1700000	210000000000	1.17903e+09	3912.26	86.3434	177.721	1.193	0	0	0	0
2012	Pakistan	Djibouti	11	1100000	230000000000	1.23613e+09	3912.26	93.3952	177.721	1.1927	0	0	0	0
2013	Pakistan	Djibouti	11	2000000	230000000000	1.29793e+09	3912.26	101.629	177.721	1	0	0	0	0
2014	Pakistan	Djibouti	11	931095	240000000000	1.37581e+09	3912.26	101.1	177.721	1.1892	0	0	0	0
1995	Pakistan	Egypt	12	15263	61000000000	1.05868e+11	3952.96	31.6427	3.39221	1.243	0	0	0	1
1996	Pakistan	Egypt	12	169436	63000000000	1.1115e+11	3952.96	36.0787	3.39148	1	0	0	0	1
1997	Pakistan	Egypt	12	24186	62000000000	1.17253e+11	3952.96	41.1115	3.38875	1	0	0	0	1
1998	Pakistan	Egypt	12		62000000000	1.21986e+11	3952.96	45.0467	3.388	1.1965	0	0	0	1
1999	Pakistan	Egypt	12	453501	63000000000	1.29433e+11	3952.96	49.5007	3.39525	1	0	0	0	1
2000	Pakistan	Egypt	12	4300000	74000000000	1.36381e+11	3952.96	53.6482	3.47205	1	0	0	0	1
2001	Pakistan	Egypt	12	3700000	72000000000	1.41203e+11	3952.96	61.9272	3.973	1	0	0	0	1
2002	Pakistan	Egypt	12	1700000	72000000000	1.4455e+11	3952.96	59.7238	4.49967	1.4792	0	0	0	1
2003	Pakistan	Egypt	12	1600000	83000000000	1.49166e+11	3952.96	57.752	5.85088	1	0	0	0	1
2004	Pakistan	Egypt	12	5400000	98000000000	1.5527e+11	3952.96	58.2579	6.19624	1.2029	0	0	0	1
2005	Pakistan	Egypt	12	3400000	110000000000	1.62213e+11	3952.96	59.5145	5.77883	1.1909	0	0	0	1
2006	Pakistan	Egypt	12	2000000	140000000000	1.73313e+11	3952.96	60.2713	5.73317	1	0	0	0	1
2007	Pakistan	Egypt	12	3400000	150000000000	1.85597e+11	3952.96	60.7385	5.63543	1	0	0	0	1
2008	Pakistan	Egypt	12	2400000	170000000000	1.98871e+11	3952.96	70.408	5.4325	1.1252	0	0	0	1
2009	Pakistan	Egypt	12	3200000	170000000000	2.08189e+11	3952.96	81.7129	5.54455	1.1215	0	0	0	1
2010	Pakistan	Egypt	12	6000000	180000000000	2.18888e+11	3952.96	85.1938	5.62194	1	0	0	0	1
2011	Pakistan	Egypt	12	28000000	210000000000	2.22865e+11	3952.96	86.3434	5.93283	1	0	0	0	1
2012	Pakistan	Egypt	12	43000000	230000000000	2.27754e+11	3952.96	93.3952	6.05606	1	0	0	0	1
2013	Pakistan	Egypt	12	13000000	230000000000	2.32552e+11	3952.96	101.629	6.87033	1	0	0	0	1
2014	Pakistan	Egypt	12	8900000	240000000000	2.37735e+11	3952.96	101.1	7.07761	1.0783	0	0	0	1
2015	Pakistan	Egypt	12	9000000	270000000000	2.4772e+11	3952.96	102.769	7.69126	1	0	0	0	1
1995	Pakistan	France	13	494466	61000000000	2.03322e+12	5932.59	31.6427	4.93695	1.0572	0	0	0	0
1996	Pakistan	France	13	693094	63000000000	2.06144e+12	5932.59	36.0787	5.04883	1.039	0	0	0	0
1997	Pakistan	France	13	979238	62000000000	2.10963e+12	5932.59	41.1115	5.82169	1.0331	0	0	0	0
1998	Pakistan	France	13	342850	62000000000	2.18465e+12	5932.59	45.0467	5.9117	1.0368	0	0	0	0
1999	Pakistan	France	13	633440	63000000000	2.25908e+12	5932.59	49.5007	6.16255	1.0397	0	0	0	0
2000	Pakistan	France	13	1100000	74000000000	2.34662e+12	5932.59	53.6482	7.12303	1.0297	0	0	0	0
2001	Pakistan	France	13	2300000	72000000000	2.39249e+12	5932.59	61.9272	7.33089	1.0398	0	0	0	0
2002	Pakistan	France	13	6200000	72000000000	2.41925e+12	5932.59	59.7238	6.95934	1.024	0	0	0	0
2003	Pakistan	France	13	17000000	83000000000	2.43907e+12	5932.59	57.752	5.81024	1.0244	0	0	0	0
2004	Pakistan	France	13	15000000	98000000000	2.50704e+12	5932.59	58.2579	5.27933	1.0246	0	0	0	0
2005	Pakistan	France	13	15000000	110000000000	2.54734e+12	5932.59	59.5145	5.28109	1.0225	0	0	0	0
2006	Pakistan	France	13	8700000	140000000000	2.60784e+12	5932.59	60.2713	5.22898	1.0239	0	0	0	0
2007	Pakistan	France	13	18000000	150000000000	2.66942e+12	5932.59	60.7385	4.79343	1.0235	0	0	0	0
2008	Pakistan	France	13	17000000	170000000000	2.67464e+12	5932.59	70.408	4.48346	1.0225	0	0	0	0
2009	Pakistan	France	13	11000000	170000000000	2.59597e+12	5932.59	81.7129	4.71612	1.0215	0	0	0	0
2010	Pakistan	France	13	5100000	180000000000	2.64699e+12	5932.59	85.1938	4.95827	1.0194	0	0	0	0
2011	Pakistan	France	13	3600000	210000000000	2.70203e+12	5932.59	86.3434	4.71777	1.0153	0	0	0	0
2012	Pakistan	France	13	4500000	230000000000	2.70697e+12	5932.59	93.3952	5.10891	1.0149	0	0	0	0
2013	Pakistan	France	13	6600000	230000000000	2.72257e+12	5932.59	101.629	4.94089	1.0155	0	0	0	0
2014	Pakistan	France	13	2400000	240000000000	2.72963e+12	5932.59	101.1	4.94553	1.021	0	0	0	0
2015	Pakistan	France	13	2600000	270000000000	2.76119e+12	5932.59	102.769	4.95	1	0	0	0	0
1995	Pakistan	Germany	14	1500000	61000000000	2.84114e+12	5114.03	31.6427	1.43313	1.0572	0	0	0	0
1996	Pakistan	Germany	14	1800000	63000000000	2.86438e+12	5114.03	36.0787	1.50477	1.039	0	0	0	0
1997	Pakistan	Germany	14	999343	62000000000	2.91735e+12	5114.03	41.1115	1.73406	1.0331	0	0	0	0
1998	Pakistan	Germany	14	2000000	62000000000	2.9751e+12	5114.03	45.0467	1.75967	1.0368	0	0	0	0
1999	Pakistan	Germany	14	577206	63000000000	3.03422e+12	5114.03	49.5007	1.83745	1.0397	0	0	0	0
2000	Pakistan	Germany	14	1100000	74000000000	3.12409e+12	5114.03	53.6482	2.12383	1.0297	0	0	0	0
2001	Pakistan	Germany	14	424234	72000000000	3.17706e+12	5114.03	61.9272	2.18581	1.0398	0	0	0	0
2002	Pakistan	Germany	14	2200000	72000000000	3.17706e+12	5114.03	59.7238	2.07503	1.024	0	0	0	0
2003	Pakistan	Germany	14	5700000	83000000000	3.15451e+12	5114.03	57.752	1.73241	1.0244	0	0	0	0
2004	Pakistan	Germany	14	7300000	98000000000	3.19141e+12	5114.03	58.2579	1.57411	1.0246	0	0	0	0
2005	Pakistan	Germany	14	19000000	110000000000	3.21397e+12	5114.03	59.5145	1.57463	1.0225	0	0	0	0
2006	Pakistan	Germany	14	4200000	140000000000	3.33289e+12	5114.03	60.2713	1.5591	1.0239	0	0	0	0
2007	Pakistan	Germany	14	2600000	150000000000	3.44156e+12	5114.03	60.7385	1.42923	1.0235	0	0	0	0
2008	Pakistan	Germany	14	5700000	170000000000	3.47881e+12	5114.03	70.408	1.33681	1.0225	0	0	0	0
2009	Pakistan	Germany	14	5600000	170000000000	3.28334e+12	5114.03	81.7129	1.40618	1.0215	0	0	0	0
2010	Pakistan	Germany	14	8500000	180000000000	3.4173e+12	5114.03	85.1938	1.47838	1.0194	0	0	0	0
2011	Pakistan	Germany	14	7400000	210000000000	3.54237e+12	5114.03	86.3434	1.40667	1.0153	0	0	0	0
2012	Pakistan	Germany	14	8400000	230000000000	3.55672e+12	5114.03	93.3952	1.52329	1.0149	0	0	0	0
2013	Pakistan	Germany	14	11000000	230000000000	3.56732e+12	5114.03	101.629	1.4732	1.0155	0	0	0	0
2014	Pakistan	Germany	14	9400000	240000000000	3.62439e+12	5114.03	101.1	1.47458	1.021	0	0	0	0
2015	Pakistan	Germany	14	6800000	270000000000	3.68556e+12	5114.03	102.769	1.48	1	0	0	0	0
1995	Pakistan	Greece	15	1836	61000000000	2.103e+11	4431.5	31.6427	231.739	1.0572	0	0	0	0
1996	Pakistan	Greece	15	121567	63000000000	2.16319e+11	4431.5	36.0787	240.72	1.039	0	0	0	0
1997	Pakistan	Greece	15	324654	62000000000	2.26019e+11	4431.5	41.1115	273.057	1.0331	0	0	0	0
1998	Pakistan	Greece	15	190460	62000000000	2.34822e+11	4431.5	45.0467	295.503	1.0368	0	0	0	0
1999	Pakistan	Greece	15	225101	63000000000	2.42038e+11	4431.5	49.5007	306.128	1.0397	0	0	0	0
2000	Pakistan	Greece	15	761277	74000000000	2.51525e+11	4431.5	53.6482	365.692	1.0297	0	0	0	0
2001	Pakistan	Greece	15	3200000	72000000000	2.61917e+11	4431.5	61.9272	380.818	1.0398	0	0	0	0
2002	Pakistan	Greece	15	635776	72000000000	2.72192e+11	4431.5	59.7238	361.517	1.024	0	0	0	0
2003	Pakistan	Greece	15	1100000	83000000000	2.87964e+11	4431.5	57.752	301.825	1.0244	0	0	0	0
2004	Pakistan	Greece	15	649907	98000000000	3.02538e+11	4431.5	58.2579	274.245	1.0246	0	0	0	0
2005	Pakistan	Greece	15	3200000	110000000000	3.0435e+11	4431.5	59.5145	274.337	1.0225	0	0	0	0
2006	Pakistan	Greece	15	746732	140000000000	3.21554e+11	4431.5	60.2713	271.63	1.0239	0	0	0	0
2007	Pakistan	Greece	15	874518	150000000000	3.3208e+11	4431.5	60.7385	249.004	1.0235	0	0	0	0
2008	Pakistan	Greece	15	1300000	170000000000	3.30967e+11	4431.5	70.408	232.902	1.0225	0	0	0	0
2009	Pakistan	Greece	15	436882	170000000000	3.16733e+11	4431.5	81.7129	244.988	1.0215	0	0	0	0
2010	Pakistan	Greece	15	2000000	180000000000	2.99379e+11	4431.5	85.1938	257.567	1.0194	0	0	0	0
2011	Pakistan	Greece	15	6200000	210000000000	2.72039e+11	4431.5	86.3434	245.074	1.0153	0	0	0	0
2012	Pakistan	Greece	15	4700000	230000000000	2.52178e+11	4431.5	93.3952	265.392	1.0149	0	0	0	0
2013	Pakistan	Greece	15	5500000	230000000000	2.44113e+11	4431.5	101.629	256.665	1.0155	0	0	0	0
2014	Pakistan	Greece	15	6100000	240000000000	2.4571e+11	4431.5	101.1	256.905	1.021	0	0	0	0
2015	Pakistan	Greece	15	3800000	270000000000	2.45141e+11	4431.5	102.769	267.8	1	0	0	0	0
1995	Pakistan	India	16	4000000	61000000000	6.23188e+11	683.37	31.6427	32.4271	1	1	1	1	1
1996	Pakistan	India	16	1900000	63000000000	6.70236e+11	683.37	36.0787	35.4332	1	1	1	1	1
1997	Pakistan	India	16	38062	62000000000	6.9738e+11	683.37	41.1115	36.3133	1.289	1	1	1	1
1998	Pakistan	India	16	87042	62000000000	7.40508e+11	683.37	45.0467	41.2594	1	1	1	1	1
1999	Pakistan	India	16	8236	63000000000	8.06012e+11	683.37	49.5007	43.0554	1.3247	1	1	1	1
2000	Pakistan	India	16	147710	74000000000	8.36971e+11	683.37	53.6482	44.9416	1	1	1	1	1
2001	Pakistan	India	16	351963	72000000000	8.77346e+11	683.37	61.9272	47.1864	1.3186	1	1	1	1
2002	Pakistan	India	16	331971	72000000000	9.1072e+11	683.37	59.7238	48.6103	1	1	1	1	1
2003	Pakistan	India	16	316224	83000000000	9.82306e+11	683.37	57.752	46.5833	1	1	1	1	1
2004	Pakistan	India	16	1800000	98000000000	1.06013e+12	683.37	58.2579	45.3165	1.2898	1	1	1	1
2005	Pakistan	India	16	13000000	110000000000	1.15857e+12	683.37	59.5145	44.1	1.1701	1	1	1	1
2006	Pakistan	India	16	33000000	140000000000	1.26589e+12	683.37	60.2713	45.307	1	1	1	1	1
2007	Pakistan	India	16	7300000	150000000000	1.37487e+12	683.37	60.7385	41.3485	1	1	1	1	1
2008	Pakistan	India	16	8800000	170000000000	1.42836e+12	683.37	70.408	43.5052	1.1	1	1	1	1
2009	Pakistan	India	16	40000000	170000000000	1.54948e+12	683.37	81.7129	48.4053	1.0974	1	1	1	1
2010	Pakistan	India	16	56000000	180000000000	1.70846e+12	683.37	85.1938	45.7258	1	1	1	1	1
2011	Pakistan	India	16	49000000	210000000000	1.82187e+12	683.37	86.3434	46.6705	1	1	1	1	1
2012	Pakistan	India	16	36000000	230000000000	1.92424e+12	683.37	93.3952	53.4372	1	1	1	1	1
2013	Pakistan	India	16	50000000	230000000000	2.05198e+12	683.37	101.629	58.5978	1	1	1	1	1
2014	Pakistan	India	16	43000000	240000000000	2.20062e+12	683.37	101.1	61.0295	1	1	1	1	1
2015	Pakistan	India	16	27000000	270000000000	2.36721e+12	683.37	102.769	64.1519	1	1	1	1	1
1995	Pakistan	Indonesia	17	201784	61000000000	4.37922e+11	5671.58	31.6427	2248.61	1.1401	0	0	1	0
1996	Pakistan	Indonesia	17	107269	63000000000	4.71391e+11	5671.58	36.0787	2342.3	1.1076	0	0	1	0
1997	Pakistan	Indonesia	17	65072	62000000000	4.93546e+11	5671.58	41.1115	2909.38	1	0	0	1	0
1998	Pakistan	Indonesia	17	9855	62000000000	4.28759e+11	5671.58	45.0467	10013.6	1	0	0	1	0
1999	Pakistan	Indonesia	17	73461	63000000000	4.32151e+11	5671.58	49.5007	7855.15	1.0986	0	0	1	0
2000	Pakistan	Indonesia	17	576694	74000000000	4.53414e+11	5671.58	53.6482	8421.77	1.0778	0	0	1	0
2001	Pakistan	Indonesia	17	333046	72000000000	4.69934e+11	5671.58	61.9272	10260.9	1.0607	0	0	1	0
2002	Pakistan	Indonesia	17	243353	72000000000	4.91078e+11	5671.58	59.7238	9311.19	1.0645	0	0	1	0
2003	Pakistan	Indonesia	17	239207	83000000000	5.14553e+11	5671.58	57.752	8577.13	1.0595	0	0	1	0
2004	Pakistan	Indonesia	17	613168	98000000000	5.4044e+11	5671.58	58.2579	8938.85	1.0607	0	0	1	0
2005	Pakistan	Indonesia	17	650522	110000000000	5.71205e+11	5671.58	59.5145	9704.74	1.06	0	0	1	0
2006	Pakistan	Indonesia	17	1500000	140000000000	6.02627e+11	5671.58	60.2713	9159.32	1.0599	0	0	1	0
2007	Pakistan	Indonesia	17	596056	150000000000	6.40863e+11	5671.58	60.7385	9141	1.0588	0	0	1	0
2008	Pakistan	Indonesia	17	886814	170000000000	6.79403e+11	5671.58	70.408	9698.96	1	0	0	1	0
2009	Pakistan	Indonesia	17	1900000	170000000000	7.10852e+11	5671.58	81.7129	10389.9	1.0524	0	0	1	0
2010	Pakistan	Indonesia	17	2900000	180000000000	7.55094e+11	5671.58	85.1938	9090.43	1.0479	0	0	1	0
2011	Pakistan	Indonesia	17	4100000	210000000000	8.01682e+11	5671.58	86.3434	8770.43	1.0502	0	0	1	0
2012	Pakistan	Indonesia	17	4600000	230000000000	8.50024e+11	5671.58	93.3952	9386.63	1	0	0	1	0
2013	Pakistan	Indonesia	17	2800000	230000000000	8.97262e+11	5671.58	101.629	10461.2	1.0503	0	0	1	0
2014	Pakistan	Indonesia	17	1500000	240000000000	9.42339e+11	5671.58	101.1	11865.2	1	0	0	1	0
2015	Pakistan	Indonesia	17	1400000	270000000000	9.87514e+11	5671.58	102.769	13389.4	1	0	0	1	0
1995	Pakistan	Iran	18	26260	61000000000	2.37328e+11	1994.77	31.6427	1748.41	1	1	0	1	0
1996	Pakistan	Iran	18	1200000	63000000000	2.52399e+11	1994.77	36.0787	1751.24	1	1	0	1	0
1997	Pakistan	Iran	18		62000000000	2.55807e+11	1994.77	41.1115	1753.4	1	1	0	1	0
1998	Pakistan	Iran	18	646673	62000000000	2.61128e+11	1994.77	45.0467	1752.34	1	1	0	1	0
1999	Pakistan	Iran	18	279680	63000000000	2.66358e+11	1994.77	49.5007	1753.41	1	1	0	1	0
2000	Pakistan	Iran	18	876755	74000000000	2.81928e+11	1994.77	53.6482	1764.91	1.3747	1	0	1	0
2001	Pakistan	Iran	18	309740	72000000000	2.88672e+11	1994.77	61.9272	1754.04	1	1	0	1	0
2002	Pakistan	Iran	18	311776	72000000000	3.11993e+11	1994.77	59.7238	6907.04	1	1	0	1	0
2003	Pakistan	Iran	18	967345	83000000000	3.38948e+11	1994.77	57.752	8193.89	1.1903	1	0	1	0
2004	Pakistan	Iran	18	1800000	98000000000	3.53647e+11	1994.77	58.2579	8613.99	1.1873	1	0	1	0
2005	Pakistan	Iran	18	2500000	110000000000	3.6853e+11	1994.77	59.5145	8963.96	1	1	0	1	0
2006	Pakistan	Iran	18	1800000	140000000000	3.89552e+11	1994.77	60.2713	9170.94	1	1	0	1	0
2007	Pakistan	Iran	18	6300000	150000000000	4.25065e+11	1994.77	60.7385	9281.15	1.213	1	0	1	0
2008	Pakistan	Iran	18	7800000	170000000000	4.28991e+11	1994.77	70.408	9428.53	1.2475	1	0	1	0
2009	Pakistan	Iran	18	7500000	170000000000	4.38921e+11	1994.77	81.7129	9864.3	1	1	0	1	0
2010	Pakistan	Iran	18	7300000	180000000000	4.6779e+11	1994.77	85.1938	10254.2	1	1	0	1	0
2011	Pakistan	Iran	18	4900000	210000000000	4.85331e+11	1994.77	86.3434	10616.3	1.2092	1	0	1	0
2012	Pakistan	Iran	18	6600000	230000000000	4.53257e+11	1994.77	93.3952	12175.5	1	1	0	1	0
2013	Pakistan	Iran	18	3000000	230000000000	4.44593e+11	1994.77	101.629	18414.4	1	1	0	1	0
2014	Pakistan	Iran	18	1100000	240000000000	4.63903e+11	1994.77	101.1	25941.7	1	1	0	1	0
2015	Pakistan	Iran	18	1300000	270000000000		1994.77	102.769	29011.5	1	1	0	1	0
1995	Pakistan	Iraq	19	591147	61000000000	4.69415e+10	2655.29	31.6427	0.310857	1	0	0	0	0
1996	Pakistan	Iraq	19	6300000	63000000000	5.21149e+10	2655.29	36.0787	0.310857	1	0	0	0	0
1997	Pakistan	Iraq	19	1500000	62000000000	6.3183e+10	2655.29	41.1115	0.310857	1	0	0	0	0
1998	Pakistan	Iraq	19	6500000	62000000000	8.52067e+10	2655.29	45.0467	0.310857	1	0	0	0	0
1999	Pakistan	Iraq	19	1600000	63000000000	1.00188e+11	2655.29	49.5007	0.310857	1	0	0	0	0
2000	Pakistan	Iraq	19	91250	74000000000	1.01597e+11	2655.29	53.6482	0.310857	1	0	0	0	0
2001	Pakistan	Iraq	19	316870	72000000000	1.03939e+11	2655.29	61.9272	0.310857	1	0	0	0	0
2002	Pakistan	Iraq	19		72000000000	9.67673e+10	2655.29	59.7238	0.310857	1	0	0	0	0
2003	Pakistan	Iraq	19	139506	83000000000	6.47365e+10	2655.29	57.752	2133.78	1	0	0	0	0
2004	Pakistan	Iraq	19	69832	98000000000	9.97963e+10	2655.29	58.2579	1453.42	1	0	0	0	0
2005	Pakistan	Iraq	19	216850	110000000000	1.04188e+11	2655.29	59.5145	1472	1	0	0	0	0
2006	Pakistan	Iraq	19	663625	140000000000	1.14772e+11	2655.29	60.2713	1467.42	1	0	0	0	0
2007	Pakistan	Iraq	19	538436	150000000000	1.16353e+11	2655.29	60.7385	1254.57	1	0	0	0	0
2008	Pakistan	Iraq	19	483764	170000000000	1.25926e+11	2655.29	70.408	1193.08	1	0	0	0	0
2009	Pakistan	Iraq	19	556777	170000000000	1.30182e+11	2655.29	81.7129	1170	1	0	0	0	0
2010	Pakistan	Iraq	19	2200000	180000000000	1.38517e+11	2655.29	85.1938	1170	1	0	0	0	0
2011	Pakistan	Iraq	19	794812	210000000000	1.4897e+11	2655.29	86.3434	1170	1	0	0	0	0
2012	Pakistan	Iraq	19	430139	230000000000	1.69731e+11	2655.29	93.3952	1166.17	1	0	0	0	0
2013	Pakistan	Iraq	19	415546	230000000000	1.80886e+11	2655.29	101.629	1166	1	0	0	0	0
2014	Pakistan	Iraq	19	3600000	240000000000	1.77054e+11	2655.29	101.1	1166	1	0	0	0	0
2015	Pakistan	Iraq	19	2800000	270000000000	1.80772e+11	2655.29	102.769	1167.33	1	0	0	0	0
1995	Pakistan	Italy	20	306731	61000000000	1.8663e+12	5300.74	31.6427	1628.93	1.0572	0	0	0	0
1996	Pakistan	Italy	20	221675	63000000000	1.89031e+12	5300.74	36.0787	1542.95	1.039	0	0	0	0
1997	Pakistan	Italy	20	574282	62000000000	1.925e+12	5300.74	41.1115	1703.1	1.0331	0	0	0	0
1998	Pakistan	Italy	20	501339	62000000000	1.95611e+12	5300.74	45.0467	1736.21	1.0368	0	0	0	0
1999	Pakistan	Italy	20	268956	63000000000	1.98663e+12	5300.74	49.5007	1819.08	1.0397	0	0	0	0
2000	Pakistan	Italy	20	3700000	74000000000	2.06033e+12	5300.74	53.6482	2102.59	1.0297	0	0	0	0
2001	Pakistan	Italy	20	5900000	72000000000	2.09685e+12	5300.74	61.9272	2163.95	1.0398	0	0	0	0
2002	Pakistan	Italy	20	21000000	72000000000	2.10206e+12	5300.74	59.7238	2054.27	1.024	0	0	0	0
2003	Pakistan	Italy	20	55000000	83000000000	2.10524e+12	5300.74	57.752	1715.08	1.0244	0	0	0	0
2004	Pakistan	Italy	20	71000000	98000000000	2.13854e+12	5300.74	58.2579	1558.36	1.0246	0	0	0	0
2005	Pakistan	Italy	20	72000000	110000000000	2.15885e+12	5300.74	59.5145	1558.88	1.0225	0	0	0	0
2006	Pakistan	Italy	20	35000000	140000000000	2.20217e+12	5300.74	60.2713	1543.5	1.0239	0	0	0	0
2007	Pakistan	Italy	20	30000000	150000000000	2.23463e+12	5300.74	60.7385	1414.94	1.0235	0	0	0	0
2008	Pakistan	Italy	20	89000000	170000000000	2.21115e+12	5300.74	70.408	1323.44	1.0225	0	0	0	0
2009	Pakistan	Italy	20	66000000	170000000000	2.08994e+12	5300.74	81.7129	1392.12	1.0215	0	0	0	0
2010	Pakistan	Italy	20	45000000	180000000000	2.12518e+12	5300.74	85.1938	1463.59	1.0194	0	0	0	0
2011	Pakistan	Italy	20	30000000	210000000000	2.13744e+12	5300.74	86.3434	1392.6	1.0153	0	0	0	0
2012	Pakistan	Italy	20	11000000	230000000000	2.07718e+12	5300.74	93.3952	1508.06	1.0149	0	0	0	0
2013	Pakistan	Italy	20	28000000	230000000000	2.04087e+12	5300.74	101.629	1458.46	1.0155	0	0	0	0
2014	Pakistan	Italy	20	42000000	240000000000	2.03387e+12	5300.74	101.1	1459.83	1.021	0	0	0	0
2015	Pakistan	Italy	20	23000000	270000000000	2.04932e+12	5300.74	102.769	1466.8	1	0	0	0	0
1995	Pakistan	Japan	21	3800000	61000000000	4.88523e+12	5980.15	31.6427	94.0596	1.039	0	0	0	0
1996	Pakistan	Japan	21	130855	63000000000	5.01273e+12	5980.15	36.0787	108.779	1.0451	0	0	0	0
1997	Pakistan	Japan	21	1300000	62000000000	5.09272e+12	5980.15	41.1115	120.991	1.0324	0	0	0	0
1998	Pakistan	Japan	21	2000000	62000000000	4.9907e+12	5980.15	45.0467	130.905	1.0318	0	0	0	0
1999	Pakistan	Japan	21	3800000	63000000000	4.98075e+12	5980.15	49.5007	113.907	1.0313	0	0	0	0
2000	Pakistan	Japan	21	5400000	74000000000	5.09319e+12	5980.15	53.6482	107.765	1.0303	0	0	0	0
2001	Pakistan	Japan	21	9500000	72000000000	5.1113e+12	5980.15	61.9272	121.529	1.0339	0	0	0	0
2002	Pakistan	Japan	21	6100000	72000000000	5.1261e+12	5980.15	59.7238	125.388	1.0335	0	0	0	0
2003	Pakistan	Japan	21	2300000	83000000000	5.21248e+12	5980.15	57.752	115.933	1.033	0	0	0	0
2004	Pakistan	Japan	21	163608	98000000000	5.33553e+12	5980.15	58.2579	108.193	1.0329	0	0	0	0
2005	Pakistan	Japan	21	953052	110000000000	5.40504e+12	5980.15	59.5145	110.218	1.0328	0	0	0	0
2006	Pakistan	Japan	21	8100000	140000000000	5.49654e+12	5980.15	60.2713	116.299	1.0348	0	0	0	0
2007	Pakistan	Japan	21	1300000	150000000000	5.61704e+12	5980.15	60.7385	117.754	1.0421	0	0	0	0
2008	Pakistan	Japan	21	4100000	170000000000	5.55853e+12	5980.15	70.408	103.359	1.0374	0	0	0	0
2009	Pakistan	Japan	21	104365	170000000000	5.25131e+12	5980.15	81.7129	93.5701	1.0327	0	0	0	0
2010	Pakistan	Japan	21	2000000	180000000000	5.49872e+12	5980.15	85.1938	87.7799	1.0259	0	0	0	0
2011	Pakistan	Japan	21	131840	210000000000	5.47374e+12	5980.15	86.3434	79.807	1.0248	0	0	0	0
2012	Pakistan	Japan	21	150569	230000000000	5.5691e+12	5980.15	93.3952	79.7905	1.0244	0	0	0	0
2013	Pakistan	Japan	21	71715	230000000000	5.64466e+12	5980.15	101.629	97.5957	1	0	0	0	0
2014	Pakistan	Japan	21	4200000	240000000000	5.64288e+12	5980.15	101.1	105.945	1.0242	0	0	0	0
2015	Pakistan	Japan	21	236926	270000000000	5.66956e+12	5980.15	102.769	121.044	1	0	0	0	0
1995	Pakistan	Jordan	22	4200000	61000000000	1.22435e+10	3466.41	31.6427	0.700377	1	0	1	0	1
1996	Pakistan	Jordan	22	5400000	63000000000	1.24989e+10	3466.41	36.0787	0.709	1	0	1	0	1
1997	Pakistan	Jordan	22	4008	62000000000	1.29099e+10	3466.41	41.1115	0.709	1	0	1	0	1
1998	Pakistan	Jordan	22	42850	62000000000	1.32967e+10	3466.41	45.0467	0.709	1	0	1	0	1
1999	Pakistan	Jordan	22	180050	63000000000	1.37499e+10	3466.41	49.5007	0.709	1	0	1	0	1
2000	Pakistan	Jordan	22	396440	74000000000	1.43329e+10	3466.41	53.6482	0.709	1.2382	0	1	0	1
2001	Pakistan	Jordan	22	338944	72000000000	1.50885e+10	3466.41	61.9272	0.708983	1.1646	0	1	0	1
2002	Pakistan	Jordan	22	105123	72000000000	1.59624e+10	3466.41	59.7238	0.709	1.1662	0	1	0	1
2003	Pakistan	Jordan	22	436222	83000000000	1.66271e+10	3466.41	57.752	0.709	1.1447	0	1	0	1
2004	Pakistan	Jordan	22	919446	98000000000	1.80508e+10	3466.41	58.2579	0.709	1	0	1	0	1
2005	Pakistan	Jordan	22	596954	110000000000	1.95244e+10	3466.41	59.5145	0.709	1.1235	0	1	0	1
2006	Pakistan	Jordan	22	510809	140000000000	2.11046e+10	3466.41	60.2713	0.709	1.1086	0	1	0	1
2007	Pakistan	Jordan	22	490542	150000000000	2.28301e+10	3466.41	60.7385	0.709	1.1066	0	1	0	1
2008	Pakistan	Jordan	22	510700	170000000000	2.44812e+10	3466.41	70.408	0.709667	1.1062	0	1	0	1
2009	Pakistan	Jordan	22	929120	170000000000	2.5822e+10	3466.41	81.7129	0.71	1.0974	0	1	0	1
2010	Pakistan	Jordan	22	2200000	180000000000	2.64254e+10	3466.41	85.1938	0.71	1	0	1	0	1
2011	Pakistan	Jordan	22	3500000	210000000000	2.71021e+10	3466.41	86.3434	0.71	1	0	1	0	1
2012	Pakistan	Jordan	22	4600000	230000000000	2.78206e+10	3466.41	93.3952	0.71	1	0	1	0	1
2013	Pakistan	Jordan	22	3000000	230000000000	2.86077e+10	3466.41	101.629	0.71	1	0	1	0	1
2014	Pakistan	Jordan	22	7000000	240000000000	2.94935e+10	3466.41	101.1	0.71	1.0595	0	1	0	1
2015	Pakistan	Jordan	22	2800000	270000000000	3.01962e+10	3466.41	102.769	0.71	1	0	1	0	1
1995	Pakistan	Kazakhstan	23	107217	61000000000	5.91262e+10	1952.76	31.6427	60.95	1	0	0	0	0
1996	Pakistan	Kazakhstan	23	1800000	63000000000	5.94219e+10	1952.76	36.0787	67.3033	1.0985	0	0	0	0
1997	Pakistan	Kazakhstan	23	14410	62000000000	6.0432e+10	1952.76	41.1115	75.4375	1	0	0	0	0
1998	Pakistan	Kazakhstan	23	1000000	62000000000	5.92838e+10	1952.76	45.0467	78.3033	1	0	0	0	0
1999	Pakistan	Kazakhstan	23	726231	63000000000	6.08845e+10	1952.76	49.5007	119.523	1	0	0	0	0
2000	Pakistan	Kazakhstan	23	206626	74000000000	6.68512e+10	1952.76	53.6482	142.133	1	0	0	0	0
2001	Pakistan	Kazakhstan	23	201375	72000000000	7.58761e+10	1952.76	61.9272	146.736	1	0	0	0	0
2002	Pakistan	Kazakhstan	23	108125	72000000000	8.33119e+10	1952.76	59.7238	153.279	1	0	0	0	0
2003	Pakistan	Kazakhstan	23	502630	83000000000	9.10599e+10	1952.76	57.752	149.576	1	0	0	0	0
2004	Pakistan	Kazakhstan	23	625564	98000000000	9.98017e+10	1952.76	58.2579	136.035	1.0242	0	0	0	0
2005	Pakistan	Kazakhstan	23	905121	110000000000	1.09482e+11	1952.76	59.5145	132.88	1	0	0	0	0
2006	Pakistan	Kazakhstan	23	712399	140000000000	1.21197e+11	1952.76	60.2713	126.089	1	0	0	0	0
2007	Pakistan	Kazakhstan	23	1300000	150000000000	1.31984e+11	1952.76	60.7385	122.554	1	0	0	0	0
2008	Pakistan	Kazakhstan	23	1100000	170000000000	1.36339e+11	1952.76	70.408	120.299	1.0434	0	0	0	0
2009	Pakistan	Kazakhstan	23	1600000	170000000000	1.37975e+11	1952.76	81.7129	147.497	1	0	0	0	0
2010	Pakistan	Kazakhstan	23	2600000	180000000000	1.48047e+11	1952.76	85.1938	147.355	1.0639	0	0	0	0
2011	Pakistan	Kazakhstan	23	3200000	210000000000	1.58707e+11	1952.76	86.3434	146.621	1.0642	0	0	0	0
2012	Pakistan	Kazakhstan	23	3200000	230000000000	1.66007e+11	1952.76	93.3952	149.113	1.0631	0	0	0	0
2013	Pakistan	Kazakhstan	23	1400000	230000000000	1.75636e+11	1952.76	101.629	152.129	1.0768	0	0	0	0
2014	Pakistan	Kazakhstan	23	2400000	240000000000	1.82837e+11	1952.76	101.1	179.192	1.0645	0	0	0	0
2015	Pakistan	Kazakhstan	23	2500000	270000000000	1.85031e+11	1952.76	102.769	221.728	1	0	0	0	0
1995	Pakistan	Kenya	24	532829	61000000000	2.35521e+10	5435.79	31.6427	51.4298	1	0	1	0	1
1996	Pakistan	Kenya	24	382149	63000000000	2.45288e+10	5435.79	36.0787	57.1149	1	0	1	0	1
1997	Pakistan	Kenya	24	682761	62000000000	2.46453e+10	5435.79	41.1115	58.7318	1	0	1	0	1
1998	Pakistan	Kenya	24	457063	62000000000	2.54561e+10	5435.79	45.0467	60.3667	1	0	1	0	1
1999	Pakistan	Kenya	24	359623	63000000000	2.6043e+10	5435.79	49.5007	70.3262	1	0	1	0	1
2000	Pakistan	Kenya	24	679861	74000000000	2.61992e+10	5435.79	53.6482	76.1755	1.1857	0	1	0	1
2001	Pakistan	Kenya	24	450024	72000000000	2.71895e+10	5435.79	61.9272	78.5632	1.1944	0	1	0	1
2002	Pakistan	Kenya	24	880280	72000000000	2.73382e+10	5435.79	59.7238	78.7491	1	0	1	0	1
2003	Pakistan	Kenya	24	1100000	83000000000	2.81399e+10	5435.79	57.752	75.9356	1	0	1	0	1
2004	Pakistan	Kenya	24	1300000	98000000000	2.95762e+10	5435.79	58.2579	79.1739	1.1641	0	1	0	1
2005	Pakistan	Kenya	24	3500000	110000000000	3.13232e+10	5435.79	59.5145	75.5541	1.1242	0	1	0	1
2006	Pakistan	Kenya	24	2500000	140000000000	3.33506e+10	5435.79	60.2713	72.1008	1.1227	0	1	0	1
2007	Pakistan	Kenya	24	5300000	150000000000	3.56353e+10	5435.79	60.7385	67.3176	1.1228	0	1	0	1
2008	Pakistan	Kenya	24	5100000	170000000000	3.57181e+10	5435.79	70.408	69.1753	1.1213	0	1	0	1
2009	Pakistan	Kenya	24	5900000	170000000000	3.68993e+10	5435.79	81.7129	77.352	1.1207	0	1	0	1
2010	Pakistan	Kenya	24	6200000	180000000000	3.99997e+10	5435.79	85.1938	79.2332	1.1212	0	1	0	1
2011	Pakistan	Kenya	24	7800000	210000000000	4.24443e+10	5435.79	86.3434	88.8108	1.1233	0	1	0	1
2012	Pakistan	Kenya	24	11000000	230000000000	4.43776e+10	5435.79	93.3952	84.5296	1.1198	0	1	0	1
2013	Pakistan	Kenya	24	11000000	230000000000	4.69042e+10	5435.79	101.629	86.1229	1.1171	0	1	0	1
2014	Pakistan	Kenya	24	13000000	240000000000	4.94051e+10	5435.79	101.1	87.9222	1.1177	0	1	0	1
2015	Pakistan	Kenya	24	16000000	270000000000	5.21961e+10	5435.79	102.769	98.1785	1	0	1	0	1
1995	Pakistan	Kuwait	25	69611	61000000000	6.67991e+10	2427	31.6427	0.298448	1	0	1	0	1
1996	Pakistan	Kuwait	25	121255	63000000000	6.72033e+10	2427	36.0787	0.299409	1	0	1	0	1
1997	Pakistan	Kuwait	25	144595	62000000000	6.88654e+10	2427	41.1115	0.303349	1	0	1	0	1
1998	Pakistan	Kuwait	25	218097	62000000000	7.13873e+10	2427	45.0467	0.304756	1	0	1	0	1
1999	Pakistan	Kuwait	25	58296	63000000000	7.01102e+10	2427	49.5007	0.304415	1	0	1	0	1
2000	Pakistan	Kuwait	25	614733	74000000000	7.34016e+10	2427	53.6482	0.306752	1	0	1	0	1
2001	Pakistan	Kuwait	25	303333	72000000000	7.39367e+10	2427	61.9272	0.306682	1	0	1	0	1
2002	Pakistan	Kuwait	25	64291	72000000000	7.61548e+10	2427	59.7238	0.303914	1.0353	0	1	0	1
2003	Pakistan	Kuwait	25	947537	83000000000	8.93448e+10	2427	57.752	0.298012	1	0	1	0	1
2004	Pakistan	Kuwait	25	874593	98000000000	9.89603e+10	2427	58.2579	0.2947	1	0	1	0	1
2005	Pakistan	Kuwait	25	773032	110000000000	1.08931e+11	2427	59.5145	0.292	1.0413	0	1	0	1
2006	Pakistan	Kuwait	25	2200000	140000000000	1.17123e+11	2427	60.2713	0.290176	1.0413	0	1	0	1
2007	Pakistan	Kuwait	25	1500000	150000000000	1.24141e+11	2427	60.7385	0.284214	1.0429	0	1	0	1
2008	Pakistan	Kuwait	25	590350	170000000000	1.2722e+11	2427	70.408	0.268828	1.0417	0	1	0	1
2009	Pakistan	Kuwait	25	2000000	170000000000	1.18217e+11	2427	81.7129	0.287785	1.0409	0	1	0	1
2010	Pakistan	Kuwait	25	4300000	180000000000	1.15419e+11	2427	85.1938	0.286607	1	0	1	0	1
2011	Pakistan	Kuwait	25	7100000	210000000000	1.26532e+11	2427	86.3434	0.275979	1	0	1	0	1
2012	Pakistan	Kuwait	25	1500000	230000000000	1.34917e+11	2427	93.3952	0.279936	1.0435	0	1	0	1
2013	Pakistan	Kuwait	25	613694	230000000000	1.36467e+11	2427	101.629	0.283589	1.0429	0	1	0	1
2014	Pakistan	Kuwait	25	371526	240000000000	1.34253e+11	2427	101.1	0.284567	1.0389	0	1	0	1
2015	Pakistan	Kuwait	25	406180	270000000000	1.33716e+11	2427	102.769	0.300852	1	0	1	0	1
1995	Pakistan	Lebanon	26	17188	61000000000	2.00125e+10	3462.16	31.6427	1621.41	1	0	0	0	1
1996	Pakistan	Lebanon	26	17755	63000000000	2.10405e+10	3462.16	36.0787	1571.44	1	0	0	0	1
1997	Pakistan	Lebanon	26	23140	62000000000	2.05593e+10	3462.16	41.1115	1539.45	1	0	0	0	1
1998	Pakistan	Lebanon	26	72042	62000000000	2.12979e+10	3462.16	45.0467	1516.13	1	0	0	0	1
1999	Pakistan	Lebanon	26	804005	63000000000	2.12014e+10	3462.16	49.5007	1507.84	1.1394	0	0	0	1
2000	Pakistan	Lebanon	26	1400000	74000000000	2.14864e+10	3462.16	53.6482	1507.5	1.1946	0	0	0	1
2001	Pakistan	Lebanon	26	372963	72000000000	2.23359e+10	3462.16	61.9272	1507.5	1.0841	0	0	0	1
2002	Pakistan	Lebanon	26	355858	72000000000	2.30895e+10	3462.16	59.7238	1507.5	1.0712	0	0	0	1
2003	Pakistan	Lebanon	26	121241	83000000000	2.3837e+10	3462.16	57.752	1507.5	1	0	0	0	1
2004	Pakistan	Lebanon	26	729396	98000000000	2.56197e+10	3462.16	58.2579	1507.5	1.0708	0	0	0	1
2005	Pakistan	Lebanon	26	843911	110000000000	2.6312e+10	3462.16	59.5145	1507.5	1.0708	0	0	0	1
2006	Pakistan	Lebanon	26	304840	140000000000	2.67337e+10	3462.16	60.2713	1507.5	1.0617	0	0	0	1
2007	Pakistan	Lebanon	26	540272	150000000000	2.92478e+10	3462.16	60.7385	1507.5	1.0618	0	0	0	1
2008	Pakistan	Lebanon	26	515846	170000000000	3.19088e+10	3462.16	70.408	1507.5	1	0	0	0	1
2009	Pakistan	Lebanon	26	899983	170000000000	3.51957e+10	3462.16	81.7129	1507.5	1	0	0	0	1
2010	Pakistan	Lebanon	26	1100000	180000000000	3.801e+10	3462.16	85.1938	1507.5	1	0	0	0	1
2011	Pakistan	Lebanon	26	796572	210000000000	3.87719e+10	3462.16	86.3434	1507.5	1	0	0	0	1
2012	Pakistan	Lebanon	26	2600000	230000000000	3.96249e+10	3462.16	93.3952	1507.5	1	0	0	0	1
2013	Pakistan	Lebanon	26	6200000	230000000000	3.99815e+10	3462.16	101.629	1507.5	1	0	0	0	1
2014	Pakistan	Lebanon	26	4900000	240000000000	4.07052e+10	3462.16	101.1	1507.5	1.0431	0	0	0	1
2015	Pakistan	Lebanon	26	4500000	270000000000	4.13192e+10	3462.16	102.769	1507.5	1	0	0	0	1
1995	Pakistan	Madagascar	27		61000000000	5.61841e+09	6448.81	31.6427	853.126	1.0749	0	0	0	0
1996	Pakistan	Madagascar	27	19404	63000000000	5.73915e+09	6448.81	36.0787	812.25	1	0	0	0	0
1997	Pakistan	Madagascar	27	130032	62000000000	5.95112e+09	6448.81	41.1115	1018.18	1	0	0	0	0
1998	Pakistan	Madagascar	27	48342	62000000000	6.18514e+09	6448.81	45.0467	1088.28	1	0	0	0	0
1999	Pakistan	Madagascar	27	39866	63000000000	6.47331e+09	6448.81	49.5007	1256.76	1	0	0	0	0
2000	Pakistan	Madagascar	27	8444	74000000000	6.78145e+09	6448.81	53.6482	1353.5	1	0	0	0	0
2001	Pakistan	Madagascar	27	12148	72000000000	7.18954e+09	6448.81	61.9272	1317.7	1.0524	0	0	0	0
2002	Pakistan	Madagascar	27	13667	72000000000	6.27835e+09	6448.81	59.7238	1366.39	1	0	0	0	0
2003	Pakistan	Madagascar	27	29996	83000000000	6.89268e+09	6448.81	57.752	1238.33	1	0	0	0	0
2004	Pakistan	Madagascar	27	102002	98000000000	7.25503e+09	6448.81	58.2579	1868.86	1	0	0	0	0
2005	Pakistan	Madagascar	27	41429	110000000000	7.58897e+09	6448.81	59.5145	2003.03	1.1137	0	0	0	0
2006	Pakistan	Madagascar	27	151928	140000000000	7.97014e+09	6448.81	60.2713	2142.3	1.1333	0	0	0	0
2007	Pakistan	Madagascar	27	422662	150000000000	8.46752e+09	6448.81	60.7385	1873.88	1.1205	0	0	0	0
2008	Pakistan	Madagascar	27	145590	170000000000	9.07113e+09	6448.81	70.408	1708.37	1.1211	0	0	0	0
2009	Pakistan	Madagascar	27	512675	170000000000	8.70703e+09	6448.81	81.7129	1956.21	1	0	0	0	0
2010	Pakistan	Madagascar	27	894342	180000000000	8.72994e+09	6448.81	85.1938	2089.95	1.1055	0	0	0	0
2011	Pakistan	Madagascar	27	320858	210000000000	8.8569e+09	6448.81	86.3434	2025.12	1.1022	0	0	0	0
2012	Pakistan	Madagascar	27	513929	230000000000	9.12505e+09	6448.81	93.3952	2194.97	1.091	0	0	0	0
2013	Pakistan	Madagascar	27	1400000	230000000000	9.3316e+09	6448.81	101.629	2206.91	1.1096	0	0	0	0
2014	Pakistan	Madagascar	27	623507	240000000000	9.62332e+09	6448.81	101.1	2414.81	1.1069	0	0	0	0
2015	Pakistan	Madagascar	27	903932	270000000000	9.91361e+09	6448.81	102.769	2933.51	1	0	0	0	0
1995	Pakistan	Malaysia	28	309986	61000000000	1.28612e+11	4509.98	31.6427	2.5044	1	0	1	0	0
1996	Pakistan	Malaysia	28	163292	63000000000	1.41477e+11	4509.98	36.0787	2.51594	1.0987	0	1	0	0
1997	Pakistan	Malaysia	28	239621	62000000000	1.51837e+11	4509.98	41.1115	2.81319	1.0888	0	1	0	0
1998	Pakistan	Malaysia	28	473537	62000000000	1.40663e+11	4509.98	45.0467	3.92437	1	0	1	0	0
1999	Pakistan	Malaysia	28	325303	63000000000	1.49296e+11	4509.98	49.5007	3.8	1	0	1	0	0
2000	Pakistan	Malaysia	28	567469	74000000000	1.62522e+11	4509.98	53.6482	3.8	1	0	1	0	0
2001	Pakistan	Malaysia	28	967646	72000000000	1.63363e+11	4509.98	61.9272	3.8	1.0754	0	1	1	0
2002	Pakistan	Malaysia	28	2800000	72000000000	1.7217e+11	4509.98	59.7238	3.8	1.0751	0	1	1	0
2003	Pakistan	Malaysia	28	1300000	83000000000	1.82136e+11	4509.98	57.752	3.8	1.0738	0	1	1	0
2004	Pakistan	Malaysia	28	2100000	98000000000	1.94491e+11	4509.98	58.2579	3.8	1	0	1	1	0
2005	Pakistan	Malaysia	28	1300000	110000000000	2.04862e+11	4509.98	59.5145	3.78709	1.0748	0	1	1	0
2006	Pakistan	Malaysia	28	2100000	140000000000	2.16303e+11	4509.98	60.2713	3.66818	1.0628	0	1	1	0
2007	Pakistan	Malaysia	28	2700000	150000000000	2.29927e+11	4509.98	60.7385	3.43757	1.0591	0	1	1	0
2008	Pakistan	Malaysia	28	3800000	170000000000	2.41037e+11	4509.98	70.408	3.33583	1.0553	0	1	1	0
2009	Pakistan	Malaysia	28	6300000	170000000000	2.37389e+11	4509.98	81.7129	3.5245	1.0528	0	1	1	0
2010	Pakistan	Malaysia	28	8700000	180000000000	2.55017e+11	4509.98	85.1938	3.22109	1	0	1	1	0
2011	Pakistan	Malaysia	28	7300000	210000000000	2.68517e+11	4509.98	86.3434	3.06	1	0	1	1	0
2012	Pakistan	Malaysia	28	10000000	230000000000	2.83214e+11	4509.98	93.3952	3.0888	1	0	1	1	0
2013	Pakistan	Malaysia	28	13000000	230000000000	2.96563e+11	4509.98	101.629	3.15091	1	0	1	1	0
2014	Pakistan	Malaysia	28	13000000	240000000000	3.14335e+11	4509.98	101.1	3.27286	1	0	1	1	0
2015	Pakistan	Malaysia	28	10000000	270000000000	3.29902e+11	4509.98	102.769	3.9055	1	0	1	1	0
1995	Pakistan	Maldives	29	284308	61000000000		3283.51	31.6427	11.77	1	0	1	1	0
1996	Pakistan	Maldives	29	273392	63000000000		3283.51	36.0787	11.77	1	0	1	1	0
1997	Pakistan	Maldives	29	323003	62000000000		3283.51	41.1115	11.77	1	0	1	1	0
1998	Pakistan	Maldives	29	421325	62000000000		3283.51	45.0467	11.77	1	0	1	1	0
1999	Pakistan	Maldives	29	277809	63000000000		3283.51	49.5007	11.77	1	0	1	1	0
2000	Pakistan	Maldives	29	373452	74000000000		3283.51	53.6482	11.77	1.2139	0	1	1	0
2001	Pakistan	Maldives	29	356161	72000000000	1.22592e+09	3283.51	61.9272	12.2421	1.2124	0	1	1	0
2002	Pakistan	Maldives	29	449551	72000000000	1.29621e+09	3283.51	59.7238	12.8	1.2126	0	1	1	0
2003	Pakistan	Maldives	29	520464	83000000000	1.48003e+09	3283.51	57.752	12.8	1.2118	0	1	1	0
2004	Pakistan	Maldives	29	595386	98000000000	1.68871e+09	3283.51	58.2579	12.8	1.2114	0	1	1	0
2005	Pakistan	Maldives	29	630771	110000000000	1.54341e+09	3283.51	59.5145	12.8	1.2139	0	1	1	0
2006	Pakistan	Maldives	29	706109	140000000000	1.8622e+09	3283.51	60.2713	12.8	1.2138	0	1	1	0
2007	Pakistan	Maldives	29	661855	150000000000	2.06314e+09	3283.51	60.7385	12.8	1	0	1	1	0
2008	Pakistan	Maldives	29	923742	170000000000	2.32056e+09	3283.51	70.408	12.8	1.2168	0	1	1	0
2009	Pakistan	Maldives	29	743230	170000000000	2.19266e+09	3283.51	81.7129	12.8	1.2157	0	1	1	0
2010	Pakistan	Maldives	29	530396	180000000000	2.3234e+09	3283.51	85.1938	12.8	1	0	1	1	0
2011	Pakistan	Maldives	29	1200000	210000000000	2.52575e+09	3283.51	86.3434	14.602	1	0	1	1	0
2012	Pakistan	Maldives	29	1300000	230000000000	2.58881e+09	3283.51	93.3952	15.3648	1	0	1	1	0
2013	Pakistan	Maldives	29	1400000	230000000000	2.71048e+09	3283.51	101.629	15.3667	1	0	1	1	0
2014	Pakistan	Maldives	29	853108	240000000000	2.88613e+09	3283.51	101.1	15.3804	1	0	1	1	0
2015	Pakistan	Maldives	29	1200000	270000000000	2.92983e+09	3283.51	102.769	15.3663	1	0	1	1	0
1995	Pakistan	Mauritania	30	30022	61000000000	2.41285e+09	8829.65	31.6427	129.768	1	0	0	0	0
1996	Pakistan	Mauritania	30	41974	63000000000	2.55325e+09	8829.65	36.0787	137.222	1	0	0	0	0
1997	Pakistan	Mauritania	30	171120	62000000000	2.44998e+09	8829.65	41.1115	151.853	1	0	0	0	0
1998	Pakistan	Mauritania	30	190570	62000000000	2.51804e+09	8829.65	45.0467	188.476	1	0	0	0	0
1999	Pakistan	Mauritania	30	173698	63000000000	2.71225e+09	8829.65	49.5007	209.514	1	0	0	0	0
2000	Pakistan	Mauritania	30	206770	74000000000	2.70057e+09	8829.65	53.6482	238.923	1	0	0	0	0
2001	Pakistan	Mauritania	30	225185	72000000000	2.75482e+09	8829.65	61.9272	255.629	1.1283	0	0	0	0
2002	Pakistan	Mauritania	30	412119	72000000000	2.77314e+09	8829.65	59.7238	271.739	1	0	0	0	0
2003	Pakistan	Mauritania	30	181471	83000000000	2.93893e+09	8829.65	57.752	263.03	1	0	0	0	0
2004	Pakistan	Mauritania	30	169551	98000000000	3.10784e+09	8829.65	58.2579	264	1	0	0	0	0
2005	Pakistan	Mauritania	30	481121	110000000000	3.3866e+09	8829.65	59.5145	265.528	1	0	0	0	0
2006	Pakistan	Mauritania	30	27007	140000000000	4.02562e+09	8829.65	60.2713	268.6	1.1158	0	0	0	0
2007	Pakistan	Mauritania	30		150000000000	4.13905e+09	8829.65	60.7385	258.587	1.1238	0	0	0	0
2008	Pakistan	Mauritania	30	18849	170000000000	4.18375e+09	8829.65	70.408	238.203	1	0	0	0	0
2009	Pakistan	Mauritania	30	62850	170000000000	4.14015e+09	8829.65	81.7129	262.366	1	0	0	0	0
2010	Pakistan	Mauritania	30	55064	180000000000	4.33779e+09	8829.65	85.1938	275.894	1	0	0	0	0
2011	Pakistan	Mauritania	30	110209	210000000000	4.54184e+09	8829.65	86.3434	281.118	1	0	0	0	0
2012	Pakistan	Mauritania	30	224047	230000000000	4.80505e+09	8829.65	93.3952	296.62	1	0	0	0	0
2013	Pakistan	Mauritania	30	104491	230000000000	5.09769e+09	8829.65	101.629	300.682	1	0	0	0	0
2014	Pakistan	Mauritania	30	48249	240000000000	5.31211e+09	8829.65	101.1	302.725	1.1327	0	0	0	0
2015	Pakistan	Mauritania	30		270000000000		8829.65	102.769	324.672	1	0	0	0	0
1995	Pakistan	Mauritius	31	152648	61000000000	5.06789e+09	6217.04	31.6427	17.3863	1.347	0	1	1	1
1996	Pakistan	Mauritius	31	92331	63000000000	5.35108e+09	6217.04	36.0787	17.9481	1	0	1	1	1
1997	Pakistan	Mauritius	31	105397	62000000000	5.65542e+09	6217.04	41.1115	21.0573	1.3271	0	1	1	1
1998	Pakistan	Mauritius	31	84766	62000000000	5.99874e+09	6217.04	45.0467	23.9927	1.3108	0	1	1	1
1999	Pakistan	Mauritius	31	123156	63000000000	6.15535e+09	6217.04	49.5007	25.1858	1	0	1	1	1
2000	Pakistan	Mauritius	31	105991	74000000000	6.71097e+09	6217.04	53.6482	26.2496	1	0	1	1	1
2001	Pakistan	Mauritius	31	80069	72000000000	6.88368e+09	6217.04	61.9272	29.1293	1	0	1	1	1
2002	Pakistan	Mauritius	31	186222	72000000000	7.02916e+09	6217.04	59.7238	29.962	1.2366	0	1	1	1
2003	Pakistan	Mauritius	31	349674	83000000000	7.2862e+09	6217.04	57.752	27.9015	1	0	1	1	1
2004	Pakistan	Mauritius	31	209796	98000000000	7.70485e+09	6217.04	58.2579	27.4985	1	0	1	1	1
2005	Pakistan	Mauritius	31	475402	110000000000	7.8005e+09	6217.04	59.5145	29.4962	1.0846	0	1	1	1
2006	Pakistan	Mauritius	31	463396	140000000000	8.10843e+09	6217.04	60.2713	31.7081	1.0421	0	1	1	1
2007	Pakistan	Mauritius	31	293751	150000000000	8.58606e+09	6217.04	60.7385	31.3137	1.0431	0	1	1	1
2008	Pakistan	Mauritius	31	289792	170000000000	9.05925e+09	6217.04	70.408	28.4528	1.0425	0	1	1	1
2009	Pakistan	Mauritius	31	407505	170000000000	9.33546e+09	6217.04	81.7129	31.9598	1.0285	0	1	1	1
2010	Pakistan	Mauritius	31	338181	180000000000	9.71823e+09	6217.04	85.1938	30.7844	1.0198	0	1	1	1
2011	Pakistan	Mauritius	31	765465	210000000000	1.00963e+10	6217.04	86.3434	28.706	1.012	0	1	1	1
2012	Pakistan	Mauritius	31	651763	230000000000	1.04216e+10	6217.04	93.3952	30.05	1.0166	0	1	1	1
2013	Pakistan	Mauritius	31	655815	230000000000	1.07539e+10	6217.04	101.629	30.7014	1.0163	0	1	1	1
2014	Pakistan	Mauritius	31	1300000	240000000000	1.11436e+10	6217.04	101.1	30.6216	1.0143	0	1	1	1
2015	Pakistan	Mauritius	31	1100000	270000000000	1.15337e+10	6217.04	102.769	35.0567	1	0	1	1	1
1995	Pakistan	Mexico	32	881	61000000000	6.87208e+11	14069.5	31.6427	6.41943	1.1236	0	0	0	0
1996	Pakistan	Mexico	32		63000000000	7.2758e+11	14069.5	36.0787	7.59945	1	0	0	0	0
1997	Pakistan	Mexico	32		62000000000	7.7824e+11	14069.5	41.1115	7.91846	1.1476	0	0	0	0
1998	Pakistan	Mexico	32		62000000000	8.14832e+11	14069.5	45.0467	9.13604	1.1472	0	0	0	0
1999	Pakistan	Mexico	32	85013	63000000000	8.36563e+11	14069.5	49.5007	9.5604	1.1596	0	0	0	0
2000	Pakistan	Mexico	32	976	74000000000	8.80872e+11	14069.5	53.6482	9.45556	1.1816	0	0	0	0
2001	Pakistan	Mexico	32		72000000000	8.75538e+11	14069.5	61.9272	9.34234	1.1808	0	0	0	0
2002	Pakistan	Mexico	32	21148	72000000000	8.76693e+11	14069.5	59.7238	9.65596	1.1529	0	0	0	0
2003	Pakistan	Mexico	32	77902	83000000000	8.89166e+11	14069.5	57.752	10.789	1.1832	0	0	0	0
2004	Pakistan	Mexico	32	35665	98000000000	9.27362e+11	14069.5	58.2579	11.286	1.1021	0	0	0	0
2005	Pakistan	Mexico	32	44740	110000000000	9.55485e+11	14069.5	59.5145	10.8979	1.092	0	0	0	0
2006	Pakistan	Mexico	32	7773	140000000000	1.00273e+12	14069.5	60.2713	10.8992	1.0804	0	0	0	0
2007	Pakistan	Mexico	32	304975	150000000000	1.03486e+12	14069.5	60.7385	10.9282	1	0	0	0	0
2008	Pakistan	Mexico	32	18699	170000000000	1.04935e+12	14069.5	70.408	11.1297	1.0666	0	0	0	0
2009	Pakistan	Mexico	32	42678	170000000000	1.00003e+12	14069.5	81.7129	13.5135	1.0566	0	0	0	0
2010	Pakistan	Mexico	32	28308	180000000000	1.05113e+12	14069.5	85.1938	12.636	1.0773	0	0	0	0
2011	Pakistan	Mexico	32	71936	210000000000	1.09364e+12	14069.5	86.3434	12.4233	1	0	0	0	0
2012	Pakistan	Mexico	32	272436	230000000000	1.13759e+12	14069.5	93.3952	13.1695	1	0	0	0	0
2013	Pakistan	Mexico	32	194326	230000000000	1.15289e+12	14069.5	101.629	12.772	1	0	0	0	0
2014	Pakistan	Mexico	32	176054	240000000000	1.17884e+12	14069.5	101.1	13.2925	1	0	0	0	0
2015	Pakistan	Mexico	32	26481	270000000000	1.20886e+12	14069.5	102.769	15.8483	1	0	0	0	0
2002	Pakistan	Mozambique	33		72000000000	5.68416e+09	7900.48	59.7238	23.678	1.1308	0	0	0	0
2003	Pakistan	Mozambique	33	53302	83000000000	6.05367e+09	7900.48	57.752	23.7823	1.1308	0	0	0	0
2004	Pakistan	Mozambique	33	254915	98000000000	6.52653e+09	7900.48	58.2579	22.5813	1	0	0	0	0
2005	Pakistan	Mozambique	33	131709	110000000000	7.09569e+09	7900.48	59.5145	23.061	1.1312	0	0	0	0
2006	Pakistan	Mozambique	33	157007	140000000000	7.79469e+09	7900.48	60.2713	25.4008	1.1217	0	0	0	0
2007	Pakistan	Mozambique	33	255569	150000000000	8.37353e+09	7900.48	60.7385	25.8403	1.1099	0	0	0	0
2008	Pakistan	Mozambique	33	734898	170000000000	8.94931e+09	7900.48	70.408	24.3006	1	0	0	0	0
2009	Pakistan	Mozambique	33	519461	170000000000	9.51772e+09	7900.48	81.7129	27.5183	1.0768	0	0	0	0
2010	Pakistan	Mozambique	33	803126	180000000000	1.01542e+10	7900.48	85.1938	33.9601	1.0871	0	0	0	0
2011	Pakistan	Mozambique	33	859472	210000000000	1.0877e+10	7900.48	86.3434	29.0676	1	0	0	0	0
2012	Pakistan	Mozambique	33	882564	230000000000	1.16599e+10	7900.48	93.3952	28.373	1	0	0	0	0
2013	Pakistan	Mozambique	33	710067	230000000000	1.24926e+10	7900.48	101.629	30.1041	1	0	0	0	0
2014	Pakistan	Mozambique	33	703723	240000000000	1.34214e+10	7900.48	101.1	31.3527	1.0745	0	0	0	0
2015	Pakistan	Mozambique	33	1000000	270000000000	1.42624e+10	7900.48	102.769	39.9825	1	0	0	0	0
1995	Pakistan	Netherlands	34	143850	61000000000	5.94257e+11	5691.66	31.6427	1.60568	1.0572	0	0	0	0
1996	Pakistan	Netherlands	34	516147	63000000000	6.15453e+11	5691.66	36.0787	1.6859	1.039	0	0	0	0
1997	Pakistan	Netherlands	34	208263	62000000000	6.41916e+11	5691.66	41.1115	1.95127	1.0331	0	0	0	0
1998	Pakistan	Netherlands	34	79524	62000000000	6.70966e+11	5691.66	45.0467	1.98373	1.0368	0	0	0	0
1999	Pakistan	Netherlands	34	1600000	63000000000	7.04861e+11	5691.66	49.5007	2.07033	1.0397	0	0	0	0
2000	Pakistan	Netherlands	34	5800000	74000000000	7.34738e+11	5691.66	53.6482	2.39301	1.0297	0	0	0	0
2001	Pakistan	Netherlands	34	8300000	72000000000	7.50346e+11	5691.66	61.9272	2.46284	1.0398	0	0	0	0
2002	Pakistan	Netherlands	34	5000000	72000000000	7.51124e+11	5691.66	59.7238	2.33801	1.024	0	0	0	0
2003	Pakistan	Netherlands	34	3100000	83000000000	7.53256e+11	5691.66	57.752	1.95197	1.0244	0	0	0	0
2004	Pakistan	Netherlands	34	2100000	98000000000	7.68553e+11	5691.66	58.2579	1.77361	1.0246	0	0	0	0
2005	Pakistan	Netherlands	34	14000000	110000000000	7.85156e+11	5691.66	59.5145	1.7742	1.0225	0	0	0	0
2006	Pakistan	Netherlands	34	48000000	140000000000	8.12783e+11	5691.66	60.2713	1.75669	1.0239	0	0	0	0
2007	Pakistan	Netherlands	34	50000000	150000000000	8.42844e+11	5691.66	60.7385	1.61037	1.0235	0	0	0	0
2008	Pakistan	Netherlands	34	61000000	170000000000	8.57164e+11	5691.66	70.408	1.50623	1.0225	0	0	0	0
2009	Pakistan	Netherlands	34	30000000	170000000000	8.2487e+11	5691.66	81.7129	1.5844	1.0215	0	0	0	0
2010	Pakistan	Netherlands	34	24000000	180000000000	8.3644e+11	5691.66	85.1938	1.66575	1.0194	0	0	0	0
2011	Pakistan	Netherlands	34	43000000	210000000000	8.50355e+11	5691.66	86.3434	1.58495	1.0153	0	0	0	0
2012	Pakistan	Netherlands	34	22000000	230000000000	8.41366e+11	5691.66	93.3952	1.71635	1.0149	0	0	0	0
2013	Pakistan	Netherlands	34	52000000	230000000000	8.37198e+11	5691.66	101.629	1.65991	1.0155	0	0	0	0
2014	Pakistan	Netherlands	34	31000000	240000000000	8.45664e+11	5691.66	101.1	1.66147	1.021	0	0	0	0
2015	Pakistan	Netherlands	34	27000000	270000000000	8.62497e+11	5691.66	102.769	1.67	1	0	0	0	0
1995	Pakistan	New Zealand	35	8244	61000000000	9.90538e+10	13410.3	31.6427	1.52388	1	0	0	0	1
1996	Pakistan	New Zealand	35	4775	63000000000	1.02656e+11	13410.3	36.0787	1.45485	1.0665	0	0	0	1
1997	Pakistan	New Zealand	35	38742	62000000000	1.04684e+11	13410.3	41.1115	1.51242	1.0628	0	0	0	1
1998	Pakistan	New Zealand	35	6256	62000000000	1.05321e+11	13410.3	45.0467	1.86825	1.0502	0	0	0	1
1999	Pakistan	New Zealand	35	20821	63000000000	1.11126e+11	13410.3	49.5007	1.88961	1.0406	0	0	0	1
2000	Pakistan	New Zealand	35		74000000000	1.14201e+11	13410.3	53.6482	2.20115	1.0321	0	0	0	1
2001	Pakistan	New Zealand	35	4540	72000000000	1.18125e+11	13410.3	61.9272	2.37875	1	0	0	0	1
2002	Pakistan	New Zealand	35	47536	72000000000	1.23882e+11	13410.3	59.7238	2.16219	1.0445	0	0	0	1
2003	Pakistan	New Zealand	35	17933	83000000000	1.29626e+11	13410.3	57.752	1.7221	1.0487	0	0	0	1
2004	Pakistan	New Zealand	35	25034	98000000000	1.34564e+11	13410.3	58.2579	1.50868	1.0572	0	0	0	1
2005	Pakistan	New Zealand	35	46936	110000000000	1.3914e+11	13410.3	59.5145	1.42027	1.0485	0	0	0	1
2006	Pakistan	New Zealand	35	26487	140000000000	1.43211e+11	13410.3	60.2713	1.54206	1.0461	0	0	0	1
2007	Pakistan	New Zealand	35	45698	150000000000	1.47313e+11	13410.3	60.7385	1.36068	1.0379	0	0	0	1
2008	Pakistan	New Zealand	35	190452	170000000000	1.45385e+11	13410.3	70.408	1.42273	1.0286	0	0	0	1
2009	Pakistan	New Zealand	35	44761	170000000000	1.44603e+11	13410.3	81.7129	1.60088	1.0261	0	0	0	1
2010	Pakistan	New Zealand	35	55868	180000000000	1.46585e+11	13410.3	85.1938	1.38783	1.0248	0	0	0	1
2011	Pakistan	New Zealand	35	17790	210000000000	1.5053e+11	13410.3	86.3434	1.26581	1	0	0	0	1
2012	Pakistan	New Zealand	35	61272	230000000000	1.5465e+11	13410.3	93.3952	1.23428	1	0	0	0	1
2013	Pakistan	New Zealand	35	36703	230000000000	1.57092e+11	13410.3	101.629	1.21941	1.0234	0	0	0	1
2014	Pakistan	New Zealand	35	20835	240000000000	1.62076e+11	13410.3	101.1	1.20543	1.0218	0	0	0	1
2015	Pakistan	New Zealand	35	64918	270000000000	1.67575e+11	13410.3	102.769	1.43397	1	0	0	0	1
1995	Pakistan	Nigeria	36	6200000	61000000000	1.3423e+11	7231.04	31.6427	21.8953	2.0057	0	1	0	1
1996	Pakistan	Nigeria	36	6000000	63000000000	1.40933e+11	7231.04	36.0787	21.8844	1.2295	0	1	0	1
1997	Pakistan	Nigeria	36	8800000	62000000000	1.44882e+11	7231.04	41.1115	21.8861	1.23	0	1	0	1
1998	Pakistan	Nigeria	36	8000000	62000000000	1.48817e+11	7231.04	45.0467	21.886	1.23	0	1	0	1
1999	Pakistan	Nigeria	36	8400000	63000000000	1.49523e+11	7231.04	49.5007	92.3381	1.2464	0	1	0	1
2000	Pakistan	Nigeria	36	9900000	74000000000	1.57474e+11	7231.04	53.6482	101.697	1.2469	0	1	0	1
2001	Pakistan	Nigeria	36	8400000	72000000000	1.64421e+11	7231.04	61.9272	111.231	1.2423	0	1	0	1
2002	Pakistan	Nigeria	36	11000000	72000000000	1.70643e+11	7231.04	59.7238	120.578	1.2517	0	1	0	1
2003	Pakistan	Nigeria	36	9700000	83000000000	1.88312e+11	7231.04	57.752	129.222	1	0	1	0	1
2004	Pakistan	Nigeria	36	11000000	98000000000	2.51841e+11	7231.04	58.2579	132.888	1	0	1	0	1
2005	Pakistan	Nigeria	36	14000000	110000000000	2.60516e+11	7231.04	59.5145	131.274	1.1163	0	1	0	1
2006	Pakistan	Nigeria	36	12000000	140000000000	2.81906e+11	7231.04	60.2713	128.652	1.1059	0	1	0	1
2007	Pakistan	Nigeria	36	8500000	150000000000	3.01156e+11	7231.04	60.7385	125.808	1	0	1	0	1
2008	Pakistan	Nigeria	36	10000000	170000000000	3.20039e+11	7231.04	70.408	118.546	1.1073	0	1	0	1
2009	Pakistan	Nigeria	36	8000000	170000000000	3.42232e+11	7231.04	81.7129	148.902	1.1119	0	1	0	1
2010	Pakistan	Nigeria	36	7900000	180000000000	3.69062e+11	7231.04	85.1938	150.298	1.1087	0	1	0	1
2011	Pakistan	Nigeria	36	6300000	210000000000	3.871e+11	7231.04	86.3434	153.862	1	0	1	0	1
2012	Pakistan	Nigeria	36	6700000	230000000000	4.03665e+11	7231.04	93.3952	157.499	1	0	1	0	1
2013	Pakistan	Nigeria	36	8100000	230000000000	4.2544e+11	7231.04	101.629	157.311	1.1135	0	1	0	1
2014	Pakistan	Nigeria	36	16000000	240000000000	4.52285e+11	7231.04	101.1	158.553	1.1176	0	1	0	1
2015	Pakistan	Nigeria	36	9100000	270000000000	4.64282e+11	7231.04	102.769	192.441	1	0	1	0	1
1995	Pakistan	Norway	37	121845	61000000000	3.07224e+11	5308.44	31.6427	6.33516	1.0964	0	0	0	0
1996	Pakistan	Norway	37	32328	63000000000	3.22671e+11	5308.44	36.0787	6.44981	1.0154	0	0	0	0
1997	Pakistan	Norway	37		62000000000	3.39723e+11	5308.44	41.1115	7.0734	1	0	0	0	0
1998	Pakistan	Norway	37		62000000000	3.48639e+11	5308.44	45.0467	7.5451	1.028	0	0	0	0
1999	Pakistan	Norway	37	78367	63000000000	3.55658e+11	5308.44	49.5007	7.79917	1	0	0	0	0
2000	Pakistan	Norway	37	411245	74000000000	3.67058e+11	5308.44	53.6482	8.80184	1.0226	0	0	0	0
2001	Pakistan	Norway	37	220526	72000000000	3.74712e+11	5308.44	61.9272	8.99165	1.0159	0	0	0	0
2002	Pakistan	Norway	37	159556	72000000000	3.80099e+11	5308.44	59.7238	7.98378	1.0291	0	0	0	0
2003	Pakistan	Norway	37	71402	83000000000	3.83596e+11	5308.44	57.752	7.08022	1.0266	0	0	0	0
2004	Pakistan	Norway	37	45473	98000000000	3.98782e+11	5308.44	58.2579	6.74083	1	0	0	0	0
2005	Pakistan	Norway	37	22464	110000000000	4.09249e+11	5308.44	59.5145	6.4425	1	0	0	0	0
2006	Pakistan	Norway	37	25460	140000000000	4.19051e+11	5308.44	60.2713	6.41333	1.0252	0	0	0	0
2007	Pakistan	Norway	37	64954	150000000000	4.31328e+11	5308.44	60.7385	5.86167	1.041	0	0	0	0
2008	Pakistan	Norway	37	748921	170000000000	4.32986e+11	5308.44	70.408	5.64	1.0366	0	0	0	0
2009	Pakistan	Norway	37	72384	170000000000	4.25961e+11	5308.44	81.7129	6.28833	1.0223	0	0	0	0
2010	Pakistan	Norway	37	1200000	180000000000	4.28525e+11	5308.44	85.1938	6.04417	1.0049	0	0	0	0
2011	Pakistan	Norway	37	32142	210000000000	4.32676e+11	5308.44	86.3434	5.60461	1.0049	0	0	0	0
2012	Pakistan	Norway	37	45805	230000000000	4.44569e+11	5308.44	93.3952	5.8175	1.0043	0	0	0	0
2013	Pakistan	Norway	37	23441	230000000000	4.49009e+11	5308.44	101.629	5.875	1.0068	0	0	0	0
2014	Pakistan	Norway	37	26797	240000000000	4.58954e+11	5308.44	101.1	6.30167	1.0071	0	0	0	0
2015	Pakistan	Norway	37	9104	270000000000	4.66288e+11	5308.44	102.769	8.06417	1	0	0	0	0
1995	Pakistan	Oman	38	2400000	61000000000	3.59204e+10	1801.39	31.6427	0.3845	1	0	0	0	0
1996	Pakistan	Oman	38	212913	63000000000	3.70145e+10	1801.39	36.0787	0.3845	1	0	0	0	0
1997	Pakistan	Oman	38	145521	62000000000	3.92478e+10	1801.39	41.1115	0.3845	1.0468	0	0	0	0
1998	Pakistan	Oman	38	118012	62000000000	4.02849e+10	1801.39	45.0467	0.3845	1	0	0	0	0
1999	Pakistan	Oman	38	113573	63000000000	4.02346e+10	1801.39	49.5007	0.3845	1	0	0	0	0
2000	Pakistan	Oman	38	400390	74000000000	4.24078e+10	1801.39	53.6482	0.3845	1	0	0	0	0
2001	Pakistan	Oman	38	269701	72000000000	4.43087e+10	1801.39	61.9272	0.3845	1	0	0	0	0
2002	Pakistan	Oman	38	247919	72000000000	4.38211e+10	1801.39	59.7238	0.3845	1.0797	0	0	0	0
2003	Pakistan	Oman	38	71683	83000000000	4.26515e+10	1801.39	57.752	0.3845	1	0	0	0	0
2004	Pakistan	Oman	38	294821	98000000000	4.32026e+10	1801.39	58.2579	0.3845	1	0	0	0	0
2005	Pakistan	Oman	38	218102	110000000000	4.42785e+10	1801.39	59.5145	0.3845	1.0383	0	0	0	0
2006	Pakistan	Oman	38	1800000	140000000000	4.66572e+10	1801.39	60.2713	0.3845	1.039	0	0	0	0
2007	Pakistan	Oman	38	1300000	150000000000	4.87347e+10	1801.39	60.7385	0.3845	1.0384	0	0	0	0
2008	Pakistan	Oman	38	592446	170000000000	5.27308e+10	1801.39	70.408	0.3845	1.0384	0	0	0	0
2009	Pakistan	Oman	38	6500000	170000000000	5.5954e+10	1801.39	81.7129	0.3845	1.037	0	0	0	0
2010	Pakistan	Oman	38	3900000	180000000000	5.86414e+10	1801.39	85.1938	0.3845	1	0	0	0	0
2011	Pakistan	Oman	38	15000000	210000000000	5.80016e+10	1801.39	86.3434	0.3845	1	0	0	0	0
2012	Pakistan	Oman	38	9400000	230000000000	6.21085e+10	1801.39	93.3952	0.3845	1.0411	0	0	0	0
2013	Pakistan	Oman	38	11000000	230000000000	6.45386e+10	1801.39	101.629	0.3845	1.0326	0	0	0	0
2014	Pakistan	Oman	38	24000000	240000000000	6.64065e+10	1801.39	101.1	0.3845	1.032	0	0	0	0
2015	Pakistan	Oman	38	7500000	270000000000	6.87307e+10	1801.39	102.769	0.3845	1	0	0	0	0
1995	Pakistan	Philippines	39	90551	61000000000	1.05213e+11	5244.03	31.6427	25.7145	1.1979	0	0	0	1
1996	Pakistan	Philippines	39	109772	63000000000	1.11364e+11	5244.03	36.0787	26.2161	1	0	0	0	1
1997	Pakistan	Philippines	39	134814	62000000000	1.17139e+11	5244.03	41.1115	29.4707	1	0	0	0	1
1998	Pakistan	Philippines	39	857912	62000000000	1.16463e+11	5244.03	45.0467	40.8931	1.104	0	0	0	1
1999	Pakistan	Philippines	39	1400000	63000000000	1.20052e+11	5244.03	49.5007	39.089	1.0948	0	0	0	1
2000	Pakistan	Philippines	39	5000000	74000000000	1.25348e+11	5244.03	53.6482	44.1923	1.0719	0	0	0	1
2001	Pakistan	Philippines	39	2900000	72000000000	1.28976e+11	5244.03	61.9272	50.9926	1.0693	0	0	0	1
2002	Pakistan	Philippines	39	2000000	72000000000	1.33678e+11	5244.03	59.7238	51.6036	1.0529	0	0	0	1
2003	Pakistan	Philippines	39	2000000	83000000000	1.40322e+11	5244.03	57.752	54.2033	1.0448	0	0	0	1
2004	Pakistan	Philippines	39	2700000	98000000000	1.49721e+11	5244.03	58.2579	56.0399	1.0531	0	0	0	1
2005	Pakistan	Philippines	39	3300000	110000000000	1.56874e+11	5244.03	59.5145	55.0855	1.054	0	0	0	1
2006	Pakistan	Philippines	39	7900000	140000000000	1.65099e+11	5244.03	60.2713	51.3143	1.054	0	0	0	1
2007	Pakistan	Philippines	39	12000000	150000000000	1.76023e+11	5244.03	60.7385	46.1484	1.05	0	0	0	1
2008	Pakistan	Philippines	39	28000000	170000000000	1.83332e+11	5244.03	70.408	44.3233	1.0538	0	0	0	1
2009	Pakistan	Philippines	39	27000000	170000000000	1.85438e+11	5244.03	81.7129	47.6797	1.0532	0	0	0	1
2010	Pakistan	Philippines	39	55000000	180000000000	1.99591e+11	5244.03	85.1938	45.1097	1.0484	0	0	0	1
2011	Pakistan	Philippines	39	24000000	210000000000	2.06895e+11	5244.03	86.3434	43.3131	1	0	0	0	1
2012	Pakistan	Philippines	39	23000000	230000000000	2.20724e+11	5244.03	93.3952	42.2288	1	0	0	0	1
2013	Pakistan	Philippines	39	46000000	230000000000	2.36296e+11	5244.03	101.629	42.4462	1	0	0	0	1
2014	Pakistan	Philippines	39	42000000	240000000000	2.50787e+11	5244.03	101.1	44.3952	1	0	0	0	1
2015	Pakistan	Philippines	39	40000000	270000000000	2.65347e+11	5244.03	102.769	45.5028	1	0	0	0	1
1995	Pakistan	Poland	40	67358	61000000000	2.52645e+11	4598.32	31.6427	2.42498	1.0572	0	0	0	0
1996	Pakistan	Poland	40	5620	63000000000	2.68407e+11	4598.32	36.0787	2.6961	1.039	0	0	0	0
1997	Pakistan	Poland	40		62000000000	2.87427e+11	4598.32	41.1115	3.27929	1.0331	0	0	0	0
1998	Pakistan	Poland	40		62000000000	3.01745e+11	4598.32	45.0467	3.4754	1.0368	0	0	0	0
1999	Pakistan	Poland	40	153765	63000000000	3.15397e+11	4598.32	49.5007	3.96711	1.0397	0	0	0	0
2000	Pakistan	Poland	40	26178	74000000000	3.28832e+11	4598.32	53.6482	4.34607	1.0297	0	0	0	0
2001	Pakistan	Poland	40	41216	72000000000	3.32796e+11	4598.32	61.9272	4.0939	1.0398	0	0	0	0
2002	Pakistan	Poland	40	44641	72000000000	3.376e+11	4598.32	59.7238	4.08003	1.024	0	0	0	0
2003	Pakistan	Poland	40	150037	83000000000	3.49627e+11	4598.32	57.752	3.88908	1.0244	0	0	0	0
2004	Pakistan	Poland	40	3300000	98000000000	3.67582e+11	4598.32	58.2579	3.65764	1.0246	0	0	0	0
2005	Pakistan	Poland	40	3200000	110000000000	3.80621e+11	4598.32	59.5145	3.23548	1.0225	0	0	0	0
2006	Pakistan	Poland	40	763671	140000000000	4.04191e+11	4598.32	60.2713	3.10316	1.0239	0	0	0	0
2007	Pakistan	Poland	40	693170	150000000000	4.333e+11	4598.32	60.7385	2.76795	1.0235	0	0	0	0
2008	Pakistan	Poland	40	2300000	170000000000	4.50287e+11	4598.32	70.408	2.40924	1.0225	0	0	0	0
2009	Pakistan	Poland	40	3900000	170000000000	4.62148e+11	4598.32	81.7129	3.12014	1.0215	0	0	0	0
2010	Pakistan	Poland	40	899139	180000000000	4.79243e+11	4598.32	85.1938	3.0153	1.0194	0	0	0	0
2011	Pakistan	Poland	40	3000000	210000000000	5.03245e+11	4598.32	86.3434	2.96285	1.0153	0	0	0	0
2012	Pakistan	Poland	40	10000000	230000000000	5.11105e+11	4598.32	93.3952	3.25654	1.0149	0	0	0	0
2013	Pakistan	Poland	40	11000000	230000000000	5.17569e+11	4598.32	101.629	3.16062	1.0155	0	0	0	0
2014	Pakistan	Poland	40	25000000	240000000000	5.34558e+11	4598.32	101.1	3.15454	1.021	0	0	0	0
2015	Pakistan	Poland	40	13000000	270000000000	5.54068e+11	4598.32	102.769	3.7695	1	0	0	0	0
1995	Pakistan	Qatar	41	18775	61000000000		2287.16	31.6427	3.64	1	0	1	0	0
1996	Pakistan	Qatar	41	68441	63000000000		2287.16	36.0787	3.64	1	0	1	0	0
1997	Pakistan	Qatar	41	40444	62000000000		2287.16	41.1115	3.64	1	0	1	0	0
1998	Pakistan	Qatar	41	58254	62000000000		2287.16	45.0467	3.64	1	0	1	0	0
1999	Pakistan	Qatar	41	31361	63000000000		2287.16	49.5007	3.64	1	0	1	0	0
2000	Pakistan	Qatar	41	160772	74000000000	3.60443e+10	2287.16	53.6482	3.64	1	0	1	0	0
2001	Pakistan	Qatar	41	159607	72000000000	3.74494e+10	2287.16	61.9272	3.64	1	0	1	0	0
2002	Pakistan	Qatar	41	40319	72000000000	4.0139e+10	2287.16	59.7238	3.64	1.0411	0	1	0	0
2003	Pakistan	Qatar	41	220756	83000000000	4.16322e+10	2287.16	57.752	3.64	1	0	1	0	0
2004	Pakistan	Qatar	41	91193	98000000000	4.96335e+10	2287.16	58.2579	3.64	1	0	1	0	0
2005	Pakistan	Qatar	41	176227	110000000000	5.33524e+10	2287.16	59.5145	3.64	1.0405	0	1	0	0
2006	Pakistan	Qatar	41	273462	140000000000	6.73148e+10	2287.16	60.2713	3.64	1.0401	0	1	0	0
2007	Pakistan	Qatar	41	177241	150000000000	7.94218e+10	2287.16	60.7385	3.64	1.0387	0	1	0	0
2008	Pakistan	Qatar	41	430555	170000000000	9.34505e+10	2287.16	70.408	3.64	1.0434	0	1	0	0
2009	Pakistan	Qatar	41	264800	170000000000	1.04624e+11	2287.16	81.7129	3.64	1.0422	0	1	0	0
2010	Pakistan	Qatar	41	247935	180000000000	1.25122e+11	2287.16	85.1938	3.64	1	0	1	0	0
2011	Pakistan	Qatar	41	3700000	210000000000	1.41858e+11	2287.16	86.3434	3.64	1	0	1	0	0
2012	Pakistan	Qatar	41	3600000	230000000000	1.4878e+11	2287.16	93.3952	3.64	1.0428	0	1	0	0
2013	Pakistan	Qatar	41	1700000	230000000000	1.55596e+11	2287.16	101.629	3.64	1.0423	0	1	0	0
2014	Pakistan	Qatar	41	1100000	240000000000	1.62106e+11	2287.16	101.1	3.64	1.0384	0	1	0	0
2015	Pakistan	Qatar	41	303298	270000000000	1.67914e+11	2287.16	102.769	3.64	1	0	1	0	0
1995	Pakistan	Rep. of Korea	42	10964	61000000000	5.51219e+11	4828.07	31.6427	771.273	1.0827	0	0	0	1
1996	Pakistan	Rep. of Korea	42	85516	63000000000	5.90829e+11	4828.07	36.0787	804.453	1.0976	0	0	0	1
1997	Pakistan	Rep. of Korea	42	801111	62000000000	6.249e+11	4828.07	41.1115	951.289	1	0	0	0	1
1998	Pakistan	Rep. of Korea	42	4400000	62000000000	5.89194e+11	4828.07	45.0467	1401.44	1	0	0	0	1
1999	Pakistan	Rep. of Korea	42	304824	63000000000	6.52418e+11	4828.07	49.5007	1188.82	1.085	0	0	0	1
2000	Pakistan	Rep. of Korea	42	129186	74000000000	7.10035e+11	4828.07	53.6482	1130.96	1	0	0	0	1
2001	Pakistan	Rep. of Korea	42	226094	72000000000	7.42166e+11	4828.07	61.9272	1290.99	1	0	0	0	1
2002	Pakistan	Rep. of Korea	42	1400000	72000000000	7.97327e+11	4828.07	59.7238	1251.09	1.0945	0	0	0	1
2003	Pakistan	Rep. of Korea	42	110299	83000000000	8.20715e+11	4828.07	57.752	1191.61	1	0	0	0	1
2004	Pakistan	Rep. of Korea	42	3400000	98000000000	8.60928e+11	4828.07	58.2579	1145.32	1.0906	0	0	0	1
2005	Pakistan	Rep. of Korea	42	4700000	110000000000	8.94709e+11	4828.07	59.5145	1024.12	1	0	0	0	1
2006	Pakistan	Rep. of Korea	42	2700000	140000000000	9.4102e+11	4828.07	60.2713	954.791	1.0913	0	0	0	1
2007	Pakistan	Rep. of Korea	42	27000000	150000000000	9.92432e+11	4828.07	60.7385	929.257	1.0851	0	0	0	1
2008	Pakistan	Rep. of Korea	42	63000000	170000000000	1.02051e+12	4828.07	70.408	1102.05	1	0	0	0	1
2009	Pakistan	Rep. of Korea	42	17000000	170000000000	1.02773e+12	4828.07	81.7129	1276.93	1.0974	0	0	0	1
2010	Pakistan	Rep. of Korea	42	51000000	180000000000	1.0945e+12	4828.07	85.1938	1156.06	1.1009	0	0	0	1
2011	Pakistan	Rep. of Korea	42	100000000	210000000000	1.1348e+12	4828.07	86.3434	1108.29	1	0	0	0	1
2012	Pakistan	Rep. of Korea	42	56000000	230000000000	1.16081e+12	4828.07	93.3952	1126.47	1	0	0	0	1
2013	Pakistan	Rep. of Korea	42	160000000	230000000000	1.19443e+12	4828.07	101.629	1094.85	1	0	0	0	1
2014	Pakistan	Rep. of Korea	42	120000000	240000000000	1.23434e+12	4828.07	101.1	1052.96	1.0519	0	0	0	1
2015	Pakistan	Rep. of Korea	42	77000000	270000000000	1.26658e+12	4828.07	102.769	1131.16	1	0	0	0	1
1995	Pakistan	Russian Federation	43	18869	61000000000	8.78287e+11	3658.64	31.6427	4.55915	1	0	0	0	0
1996	Pakistan	Russian Federation	43	23849	63000000000	8.46669e+11	3658.64	36.0787	5.12083	1.1118	0	0	0	0
1997	Pakistan	Russian Federation	43	46302	62000000000	8.58522e+11	3658.64	41.1115	5.78483	1.1399	0	0	0	0
1998	Pakistan	Russian Federation	43	8711	62000000000	8.13021e+11	3658.64	45.0467	9.70508	1	0	0	0	0
1999	Pakistan	Russian Federation	43	7480	63000000000	8.65054e+11	3658.64	49.5007	24.6199	1	0	0	0	0
2000	Pakistan	Russian Federation	43	1700000	74000000000	9.51559e+11	3658.64	53.6482	28.1292	1	0	0	0	0
2001	Pakistan	Russian Federation	43	3300000	72000000000	1.00001e+12	3658.64	61.9272	29.1685	1.1079	0	0	0	0
2002	Pakistan	Russian Federation	43	440247	72000000000	1.04745e+12	3658.64	59.7238	31.3485	1.1034	0	0	0	0
2003	Pakistan	Russian Federation	43	1200000	83000000000	1.12387e+12	3658.64	57.752	30.692	1	0	0	0	0
2004	Pakistan	Russian Federation	43	996220	98000000000	1.20452e+12	3658.64	58.2579	28.8137	1	0	0	0	0
2005	Pakistan	Russian Federation	43	561963	110000000000	1.28132e+12	3658.64	59.5145	28.2844	1.1139	0	0	0	0
2006	Pakistan	Russian Federation	43	285626	140000000000	1.38579e+12	3658.64	60.2713	27.191	1	0	0	0	0
2007	Pakistan	Russian Federation	43	90526	150000000000	1.50407e+12	3658.64	60.7385	25.5808	1.0992	0	0	0	0
2008	Pakistan	Russian Federation	43	213495	170000000000	1.583e+12	3658.64	70.408	24.8529	1.0812	0	0	0	0
2009	Pakistan	Russian Federation	43	190588	170000000000	1.4592e+12	3658.64	81.7129	31.7404	1.0809	0	0	0	0
2010	Pakistan	Russian Federation	43	1100000	180000000000	1.52492e+12	3658.64	85.1938	30.3679	1.0596	0	0	0	0
2011	Pakistan	Russian Federation	43	2900000	210000000000	1.58994e+12	3658.64	86.3434	29.3823	1.0748	0	0	0	0
2012	Pakistan	Russian Federation	43	1200000	230000000000	1.64588e+12	3658.64	93.3952	30.8398	1.0707	0	0	0	0
2013	Pakistan	Russian Federation	43	858008	230000000000	1.66693e+12	3658.64	101.629	31.8371	1.0812	0	0	0	0
2014	Pakistan	Russian Federation	43	249178	240000000000	1.67871e+12	3658.64	101.1	38.3782	1.0684	0	0	0	0
2015	Pakistan	Russian Federation	43	1200000	270000000000	1.61615e+12	3658.64	102.769	60.9377	1	0	0	0	0
1995	Pakistan	Saudi Arabia	44	1100000	61000000000	2.82285e+11	2742.32	31.6427	3.75	1	0	0	0	0
1996	Pakistan	Saudi Arabia	44	1200000	63000000000	2.91837e+11	2742.32	36.0787	3.75	1	0	0	0	0
1997	Pakistan	Saudi Arabia	44	791792	62000000000	2.99403e+11	2742.32	41.1115	3.75	1	0	0	0	0
1998	Pakistan	Saudi Arabia	44	2200000	62000000000	3.0789e+11	2742.32	45.0467	3.75	1	0	0	0	0
1999	Pakistan	Saudi Arabia	44	1600000	63000000000	305585600000	2742.32	49.5007	3.75	1.1237	0	0	0	0
2000	Pakistan	Saudi Arabia	44	1400000	74000000000	3.20451e+11	2742.32	53.6482	3.75	1.1237	0	0	0	0
2001	Pakistan	Saudi Arabia	44	1600000	72000000000	3.22206e+11	2742.32	61.9272	3.75	1	0	0	0	0
2002	Pakistan	Saudi Arabia	44	1600000	72000000000	3.22617e+11	2742.32	59.7238	3.75	1	0	0	0	0
2003	Pakistan	Saudi Arabia	44	3000000	83000000000	3.47327e+11	2742.32	57.752	3.75	1.0661	0	0	0	0
2004	Pakistan	Saudi Arabia	44	3200000	98000000000	3.7947e+11	2742.32	58.2579	3.75	1.0664	0	0	0	0
2005	Pakistan	Saudi Arabia	44	4400000	110000000000	4.07004e+11	2742.32	59.5145	3.74708	1.0413	0	0	0	0
2006	Pakistan	Saudi Arabia	44	4100000	140000000000	4.29702e+11	2742.32	60.2713	3.745	1.0414	0	0	0	0
2007	Pakistan	Saudi Arabia	44	9800000	150000000000	4.55451e+11	2742.32	60.7385	3.7475	1.0402	0	0	0	0
2008	Pakistan	Saudi Arabia	44	13000000	170000000000	4.93833e+11	2742.32	70.408	3.75	1.0401	0	0	0	0
2009	Pakistan	Saudi Arabia	44	6700000	170000000000	502865600000	2742.32	81.7129	3.75	1.0405	0	0	0	0
2010	Pakistan	Saudi Arabia	44	6400000	180000000000	5.26811e+11	2742.32	85.1938	3.75	1	0	0	0	0
2011	Pakistan	Saudi Arabia	44	13000000	210000000000	5.79276e+11	2742.32	86.3434	3.75	1	0	0	0	0
2012	Pakistan	Saudi Arabia	44	11000000	230000000000	610467200000	2742.32	93.3952	3.75	1.0438	0	0	0	0
2013	Pakistan	Saudi Arabia	44	13000000	230000000000	6.26766e+11	2742.32	101.629	3.75	1.0412	0	0	0	0
2014	Pakistan	Saudi Arabia	44	43000000	240000000000	6.49573e+11	2742.32	101.1	3.75	1.04	0	0	0	0
2015	Pakistan	Saudi Arabia	44	21000000	270000000000	672214400000	2742.32	102.769	3.75	1	0	0	0	0
1995	Pakistan	Singapore	45	3000000	61000000000	1.02241e+11	4819.49	31.6427	1.41738	1	0	1	0	1
1996	Pakistan	Singapore	45	1100000	63000000000	1.09941e+11	4819.49	36.0787	1.41004	1	0	1	0	1
1997	Pakistan	Singapore	45	1700000	62000000000	1.19057e+11	4819.49	41.1115	1.48481	1	0	1	0	1
1998	Pakistan	Singapore	45	615335	62000000000	1.16407e+11	4819.49	45.0467	1.6736	1	0	1	0	1
1999	Pakistan	Singapore	45	1900000	63000000000	1.23503e+11	4819.49	49.5007	1.69496	1	0	1	0	1
2000	Pakistan	Singapore	45	5400000	74000000000	1.34491e+11	4819.49	53.6482	1.72396	1	0	1	0	1
2001	Pakistan	Singapore	45	2300000	72000000000	1.33211e+11	4819.49	61.9272	1.79172	1.0004	0	1	0	1
2002	Pakistan	Singapore	45	2600000	72000000000	1.38821e+11	4819.49	59.7238	1.79059	1.0006	0	1	0	1
2003	Pakistan	Singapore	45	5800000	83000000000	1.44978e+11	4819.49	57.752	1.74218	1.0005	0	1	0	1
2004	Pakistan	Singapore	45	5700000	98000000000	1.58822e+11	4819.49	58.2579	1.69023	1	0	1	0	1
2005	Pakistan	Singapore	45	4500000	110000000000	1.70717e+11	4819.49	59.5145	1.6644	1.0005	0	1	0	1
2006	Pakistan	Singapore	45	3100000	140000000000	1.85843e+11	4819.49	60.2713	1.58893	1	0	1	0	1
2007	Pakistan	Singapore	45	9900000	150000000000	2.02776e+11	4819.49	60.7385	1.5071	1.0004	0	1	0	1
2008	Pakistan	Singapore	45	9700000	170000000000	2.06401e+11	4819.49	70.408	1.41486	1.0017	0	1	0	1
2009	Pakistan	Singapore	45	4200000	170000000000	2.05155e+11	4819.49	81.7129	1.45451	1.0014	0	1	0	1
2010	Pakistan	Singapore	45	4900000	180000000000	2.36422e+11	4819.49	85.1938	1.36351	1	0	1	0	1
2011	Pakistan	Singapore	45	22000000	210000000000	2.51098e+11	4819.49	86.3434	1.25778	1	0	1	0	1
2012	Pakistan	Singapore	45	6300000	230000000000	2.60313e+11	4819.49	93.3952	1.24968	1	0	1	0	1
2013	Pakistan	Singapore	45	12000000	230000000000	2.72484e+11	4819.49	101.629	1.2513	1	0	1	0	1
2014	Pakistan	Singapore	45	11000000	240000000000	2.81367e+11	4819.49	101.1	1.26705	1	0	1	0	1
2015	Pakistan	Singapore	45	9400000	270000000000	2.87018e+11	4819.49	102.769	1.37482	1	0	1	0	1
2000	Pakistan	South Africa	46	2100000	74000000000	2.67049e+11	8138.69	53.6482	6.93983	1	0	0	0	1
2001	Pakistan	South Africa	46	2600000	72000000000	2.74259e+11	8138.69	61.9272	8.60918	1.0836	0	0	0	1
2002	Pakistan	South Africa	46	461455	72000000000	2.84408e+11	8138.69	59.7238	10.5407	1	0	0	0	1
2003	Pakistan	South Africa	46	366837	83000000000	2.92795e+11	8138.69	57.752	7.56475	1	0	0	0	1
2004	Pakistan	South Africa	46	2500000	98000000000	3.06131e+11	8138.69	58.2579	6.45969	1.0916	0	0	0	1
2005	Pakistan	South Africa	46	2000000	110000000000	3.22285e+11	8138.69	59.5145	6.35933	1.0854	0	0	0	1
2006	Pakistan	South Africa	46	3600000	140000000000	3.40285e+11	8138.69	60.2713	6.77155	1.0829	0	0	0	1
2007	Pakistan	South Africa	46	4700000	150000000000	3.58526e+11	8138.69	60.7385	7.04537	1.0813	0	0	0	1
2008	Pakistan	South Africa	46	6600000	170000000000	3.69967e+11	8138.69	70.408	8.26122	1.0782	0	0	0	1
2009	Pakistan	South Africa	46	5400000	170000000000	3.64276e+11	8138.69	81.7129	8.47367	1.0752	0	0	0	1
2010	Pakistan	South Africa	46	4300000	180000000000	3.75349e+11	8138.69	85.1938	7.32122	1.076	0	0	0	1
2011	Pakistan	South Africa	46	8400000	210000000000	3.87407e+11	8138.69	86.3434	7.26113	1.0714	0	0	0	1
2012	Pakistan	South Africa	46	7400000	230000000000	3.96007e+11	8138.69	93.3952	8.20997	1.0714	0	0	0	1
2013	Pakistan	South Africa	46	6600000	230000000000	4.04768e+11	8138.69	101.629	9.65506	1.0632	0	0	0	1
2014	Pakistan	South Africa	46	6700000	240000000000	4.11037e+11	8138.69	101.1	10.8527	1.0625	0	0	0	1
2015	Pakistan	South Africa	46	2500000	270000000000	4.16312e+11	8138.69	102.769	12.7589	1	0	0	0	1
1995	Pakistan	Spain	47	44019	61000000000	9.40995e+11	6651.62	31.6427	124.689	1.0572	0	1	0	0
1996	Pakistan	Spain	47	134826	63000000000	9.66163e+11	6651.62	36.0787	126.662	1.039	0	1	0	0
1997	Pakistan	Spain	47	40416	62000000000	1.00181e+12	6651.62	41.1115	146.414	1.0331	0	1	0	0
1998	Pakistan	Spain	47	91381	62000000000	1.04495e+12	6651.62	45.0467	149.395	1.0368	0	1	0	0
1999	Pakistan	Spain	47	137724	63000000000	1.09181e+12	6651.62	49.5007	156.315	1.0397	0	1	0	0
2000	Pakistan	Spain	47	169034	74000000000	1.14956e+12	6651.62	53.6482	180.678	1.0297	0	1	0	0
2001	Pakistan	Spain	47	307806	72000000000	1.19555e+12	6651.62	61.9272	185.951	1.0398	0	1	0	0
2002	Pakistan	Spain	47	1100000	72000000000	1.22998e+12	6651.62	59.7238	176.526	1.024	0	1	0	0
2003	Pakistan	Spain	47	4400000	83000000000	1.26919e+12	6651.62	57.752	147.379	1.0244	0	1	0	0
2004	Pakistan	Spain	47	4600000	98000000000	1.30938e+12	6651.62	58.2579	133.912	1.0246	0	1	0	0
2005	Pakistan	Spain	47	8500000	110000000000	1.35813e+12	6651.62	59.5145	133.957	1.0225	0	1	0	0
2006	Pakistan	Spain	47	12000000	140000000000	1.41482e+12	6651.62	60.2713	132.635	1.0239	0	1	0	0
2007	Pakistan	Spain	47	14000000	150000000000	1.46815e+12	6651.62	60.7385	121.587	1.0235	0	1	0	0
2008	Pakistan	Spain	47	17000000	170000000000	1.48453e+12	6651.62	70.408	113.725	1.0225	0	1	0	0
2009	Pakistan	Spain	47	14000000	170000000000	1.43148e+12	6651.62	81.7129	119.626	1.0215	0	1	0	0
2010	Pakistan	Spain	47	5800000	180000000000	1.43167e+12	6651.62	85.1938	125.768	1.0194	0	1	0	0
2011	Pakistan	Spain	47	13000000	210000000000	1.41735e+12	6651.62	86.3434	119.668	1.0153	0	1	0	0
2012	Pakistan	Spain	47	4400000	230000000000	1.38022e+12	6651.62	93.3952	129.589	1.0149	0	1	0	0
2013	Pakistan	Spain	47	20000000	230000000000	1.35714e+12	6651.62	101.629	125.328	1.0155	0	1	0	0
2014	Pakistan	Spain	47	24000000	240000000000	1.37561e+12	6651.62	101.1	125.445	1.021	0	1	0	0
2015	Pakistan	Spain	47	12000000	270000000000	1.41982e+12	6651.62	102.769	126.1	1	0	1	0	0
1995	Pakistan	Sri Lanka	48	3000000	61000000000	2.68067e+10	3057.01	31.6427	51.2516	1	0	1	1	0
1996	Pakistan	Sri Lanka	48	3300000	63000000000	2.78253e+10	3057.01	36.0787	55.2714	1	0	1	1	0
1997	Pakistan	Sri Lanka	48	3900000	62000000000	2.96077e+10	3057.01	41.1115	58.9946	1.2001	0	1	1	0
1998	Pakistan	Sri Lanka	48	4300000	62000000000	3.09988e+10	3057.01	45.0467	64.4501	1	0	1	1	0
1999	Pakistan	Sri Lanka	48	5000000	63000000000	3.23319e+10	3057.01	49.5007	70.6355	1	0	1	1	0
2000	Pakistan	Sri Lanka	48	12000000	74000000000	3.42718e+10	3057.01	53.6482	77.0051	1.095	0	1	1	0
2001	Pakistan	Sri Lanka	48	7300000	72000000000	3.37422e+10	3057.01	61.9272	89.383	1.0905	0	1	1	0
2002	Pakistan	Sri Lanka	48	8900000	72000000000	3.50799e+10	3057.01	59.7238	95.6621	1	0	1	1	0
2003	Pakistan	Sri Lanka	48	8200000	83000000000	3.71638e+10	3057.01	57.752	96.521	1	0	1	1	0
2004	Pakistan	Sri Lanka	48	12000000	98000000000	3.91874e+10	3057.01	58.2579	101.194	1.1019	0	1	1	0
2005	Pakistan	Sri Lanka	48	15000000	110000000000	4.16333e+10	3057.01	59.5145	100.498	1.1158	0	1	1	0
2006	Pakistan	Sri Lanka	48	12000000	140000000000	4.48259e+10	3057.01	60.2713	103.914	1.1129	0	1	1	0
2007	Pakistan	Sri Lanka	48	12000000	150000000000	4.78726e+10	3057.01	60.7385	110.623	1	0	1	1	0
2008	Pakistan	Sri Lanka	48	16000000	170000000000	5.07211e+10	3057.01	70.408	108.334	1	0	1	1	0
2009	Pakistan	Sri Lanka	48	19000000	170000000000	5.25161e+10	3057.01	81.7129	114.945	1.1132	0	1	1	0
2010	Pakistan	Sri Lanka	48	21000000	180000000000	5.67257e+10	3057.01	85.1938	113.064	1.0939	0	1	1	0
2011	Pakistan	Sri Lanka	48	28000000	210000000000	6.14934e+10	3057.01	86.3434	110.565	1.0905	0	1	1	0
2012	Pakistan	Sri Lanka	48	31000000	230000000000	6.71167e+10	3057.01	93.3952	127.603	1.0929	0	1	1	0
2013	Pakistan	Sri Lanka	48	24000000	230000000000	6.93958e+10	3057.01	101.629	129.069	1	0	1	1	0
2014	Pakistan	Sri Lanka	48	28000000	240000000000	7.27813e+10	3057.01	101.1	130.565	1.0782	0	1	1	0
2015	Pakistan	Sri Lanka	48	39000000	270000000000	7.62646e+10	3057.01	102.769	135.857	1	0	1	1	0
1995	Pakistan	Sweden	49	9079	61000000000	3.3266e+11	4891.01	31.6427	7.13327	1.0572	0	0	0	0
1996	Pakistan	Sweden	49	161220	63000000000	3.3771e+11	4891.01	36.0787	6.70596	1.039	0	0	0	0
1997	Pakistan	Sweden	49	18073	62000000000	3.47505e+11	4891.01	41.1115	7.63489	1.0331	0	0	0	0
1998	Pakistan	Sweden	49	107548	62000000000	3.62193e+11	4891.01	45.0467	7.94987	1.0368	0	0	0	0
1999	Pakistan	Sweden	49	45907	63000000000	3.78601e+11	4891.01	49.5007	8.26243	1.0397	0	0	0	0
2000	Pakistan	Sweden	49	103156	74000000000	3.96529e+11	4891.01	53.6482	9.16224	1.0297	0	0	0	0
2001	Pakistan	Sweden	49	13498	72000000000	4.02728e+11	4891.01	61.9272	10.3291	1.0398	0	0	0	0
2002	Pakistan	Sweden	49	98150	72000000000	4.11079e+11	4891.01	59.7238	9.73712	1.024	0	0	0	0
2003	Pakistan	Sweden	49	132446	83000000000	4.20887e+11	4891.01	57.752	8.0863	1.0244	0	0	0	0
2004	Pakistan	Sweden	49	8919	98000000000	4.39071e+11	4891.01	58.2579	7.34889	1.0246	0	0	0	0
2005	Pakistan	Sweden	49	93207	110000000000	4.51446e+11	4891.01	59.5145	7.47309	1.0225	0	0	0	0
2006	Pakistan	Sweden	49	11593	140000000000	4.7261e+11	4891.01	60.2713	7.37825	1.0239	0	0	0	0
2007	Pakistan	Sweden	49	28189	150000000000	4.88702e+11	4891.01	60.7385	6.75877	1.0235	0	0	0	0
2008	Pakistan	Sweden	49	1500000	170000000000	4.8598e+11	4891.01	70.408	6.5911	1.0225	0	0	0	0
2009	Pakistan	Sweden	49	293961	170000000000	4.60783e+11	4891.01	81.7129	7.65382	1.0215	0	0	0	0
2010	Pakistan	Sweden	49	46465	180000000000	4.88379e+11	4891.01	85.1938	7.20752	1.0194	0	0	0	0
2011	Pakistan	Sweden	49	14257	210000000000	5.01392e+11	4891.01	86.3434	6.49354	1.0153	0	0	0	0
2012	Pakistan	Sweden	49	178469	230000000000	4.99956e+11	4891.01	93.3952	6.77502	1.0149	0	0	0	0
2013	Pakistan	Sweden	49	44716	230000000000	5.06162e+11	4891.01	101.629	6.51397	1.0155	0	0	0	0
2014	Pakistan	Sweden	49	95759	240000000000	5.17636e+11	4891.01	101.1	6.86078	1.021	0	0	0	0
2015	Pakistan	Sweden	49	5101	270000000000	5.38826e+11	4891.01	102.769	8.43484	1	0	0	0	0
1995	Pakistan	Switzerland	50	1691	61000000000	4.31803e+11	5597.24	31.6427	1.18247	1.1191	0	0	0	0
1996	Pakistan	Switzerland	50	353882	63000000000	4.34399e+11	5597.24	36.0787	1.23601	1.0369	0	0	0	0
1997	Pakistan	Switzerland	50	333799	62000000000	4.44442e+11	5597.24	41.1115	1.45131	1.0304	0	0	0	0
1998	Pakistan	Switzerland	50	633486	62000000000	4.5753e+11	5597.24	45.0467	1.44981	1.027	0	0	0	0
1999	Pakistan	Switzerland	50	155965	63000000000	4.65049e+11	5597.24	49.5007	1.50215	1.0269	0	0	0	0
2000	Pakistan	Switzerland	50	122890	74000000000	4.834e+11	5597.24	53.6482	1.68884	1.0251	0	0	0	0
2001	Pakistan	Switzerland	50	51661	72000000000	4.90393e+11	5597.24	61.9272	1.68762	1.0286	0	0	0	0
2002	Pakistan	Switzerland	50	44037	72000000000	4.91096e+11	5597.24	59.7238	1.55861	1.0262	0	0	0	0
2003	Pakistan	Switzerland	50	1900000	83000000000	4.91341e+11	5597.24	57.752	1.34665	1.0291	0	0	0	0
2004	Pakistan	Switzerland	50	3200000	98000000000	5.05309e+11	5597.24	58.2579	1.2435	1.0224	0	0	0	0
2005	Pakistan	Switzerland	50	2700000	110000000000	5.20662e+11	5597.24	59.5145	1.24518	1.0252	0	0	0	0
2006	Pakistan	Switzerland	50	930465	140000000000	5.41555e+11	5597.24	60.2713	1.25384	1.0353	0	0	0	0
2007	Pakistan	Switzerland	50	966462	150000000000	5.63977e+11	5597.24	60.7385	1.20037	1.0393	0	0	0	0
2008	Pakistan	Switzerland	50	39883	170000000000	5.7682e+11	5597.24	70.408	1.08309	1.0355	0	0	0	0
2009	Pakistan	Switzerland	50	454460	170000000000	5.64536e+11	5597.24	81.7129	1.08814	1.0184	0	0	0	0
2010	Pakistan	Switzerland	50	1100000	180000000000	5.81212e+11	5597.24	85.1938	1.04291	1	0	0	0	0
2011	Pakistan	Switzerland	50	287255	210000000000	5.917e+11	5597.24	86.3434	0.888042	1	0	0	0	0
2012	Pakistan	Switzerland	50	2200000	230000000000	5.98354e+11	5597.24	93.3952	0.937684	1	0	0	0	0
2013	Pakistan	Switzerland	50	6387	230000000000	6.08938e+11	5597.24	101.629	0.926904	1	0	0	0	0
2014	Pakistan	Switzerland	50	72992	240000000000	6.20444e+11	5597.24	101.1	0.916151	1	0	0	0	0
2015	Pakistan	Switzerland	50	626516	270000000000	6.26088e+11	5597.24	102.769	0.962381	1	0	0	0	0
1995	Pakistan	Thailand	51	192474	61000000000	2.10026e+11	3542.77	31.6427	24.9152	1.2086	0	0	0	0
1996	Pakistan	Thailand	51	239365	63000000000	2.21897e+11	3542.77	36.0787	25.3427	1	0	0	0	0
1997	Pakistan	Thailand	51	281483	62000000000	2.15787e+11	3542.77	41.1115	31.3643	1	0	0	0	0
1998	Pakistan	Thailand	51	16024	62000000000	1.99314e+11	3542.77	45.0467	41.3594	1	0	0	0	0
1999	Pakistan	Thailand	51	429999	63000000000	2.08428e+11	3542.77	49.5007	37.8137	1	0	0	0	0
2000	Pakistan	Thailand	51	2100000	74000000000	2.17715e+11	3542.77	53.6482	40.1118	1.1686	0	0	0	0
2001	Pakistan	Thailand	51	5000000	72000000000	2.25213e+11	3542.77	61.9272	44.4319	1.1465	0	0	0	0
2002	Pakistan	Thailand	51	15000000	72000000000	2.39061e+11	3542.77	59.7238	42.9601	1	0	0	0	0
2003	Pakistan	Thailand	51	8500000	83000000000	2.56248e+11	3542.77	57.752	41.4846	1.1363	0	0	0	0
2004	Pakistan	Thailand	51	8700000	98000000000	2.72364e+11	3542.77	58.2579	40.2224	1	0	0	0	0
2005	Pakistan	Thailand	51	20000000	110000000000	2.83771e+11	3542.77	59.5145	40.2201	1.1051	0	0	0	0
2006	Pakistan	Thailand	51	7300000	140000000000	2.97868e+11	3542.77	60.2713	37.882	1.1081	0	0	0	0
2007	Pakistan	Thailand	51	657072	150000000000	3.14057e+11	3542.77	60.7385	34.5182	1.1006	0	0	0	0
2008	Pakistan	Thailand	51	1600000	170000000000	3.19477e+11	3542.77	70.408	33.3133	1.103	0	0	0	0
2009	Pakistan	Thailand	51	4500000	170000000000	3.17118e+11	3542.77	81.7129	34.2858	1.1078	0	0	0	0
2010	Pakistan	Thailand	51	5000000	180000000000	3.40924e+11	3542.77	85.1938	31.6857	1	0	0	0	0
2011	Pakistan	Thailand	51	4300000	210000000000	3.43766e+11	3542.77	86.3434	30.4917	1	0	0	0	0
2012	Pakistan	Thailand	51	5500000	230000000000	3.68623e+11	3542.77	93.3952	31.0831	1	0	0	0	0
2013	Pakistan	Thailand	51	6200000	230000000000	3.78584e+11	3542.77	101.629	30.726	1	0	0	0	0
2014	Pakistan	Thailand	51	7100000	240000000000	3.81679e+11	3542.77	101.1	32.4798	1.0815	0	0	0	0
2015	Pakistan	Thailand	51	6900000	270000000000	3.92442e+11	3542.77	102.769	34.2477	1	0	0	0	0
1995	Pakistan	Tunisia	52		61000000000	2.2168e+10	5624.42	31.6427	0.94575	1.2967	0	0	0	0
1996	Pakistan	Tunisia	52		63000000000	2.37522e+10	5624.42	36.0787	0.973408	1	0	0	0	0
1997	Pakistan	Tunisia	52		62000000000	2.50445e+10	5624.42	41.1115	1.10591	1	0	0	0	0
1998	Pakistan	Tunisia	52		62000000000	2.62426e+10	5624.42	45.0467	1.13872	1.2938	0	0	0	0
1999	Pakistan	Tunisia	52		63000000000	2.78315e+10	5624.42	49.5007	1.18623	1	0	0	0	0
2000	Pakistan	Tunisia	52	68699	74000000000	2.91423e+10	5624.42	53.6482	1.37068	1	0	0	0	0
2001	Pakistan	Tunisia	52	64300	72000000000	3.02486e+10	5624.42	61.9272	1.43871	1	0	0	0	0
2002	Pakistan	Tunisia	52	127182	72000000000	3.06487e+10	5624.42	59.7238	1.42173	1.2996	0	0	0	0
2003	Pakistan	Tunisia	52	58698	83000000000	3.20899e+10	5624.42	57.752	1.28846	1.2519	0	0	0	0
2004	Pakistan	Tunisia	52	71393	98000000000	3.4091e+10	5624.42	58.2579	1.24547	1.255	0	0	0	0
2005	Pakistan	Tunisia	52	259550	110000000000	3.52795e+10	5624.42	59.5145	1.29743	1.1328	0	0	0	0
2006	Pakistan	Tunisia	52	151626	140000000000	3.71297e+10	5624.42	60.2713	1.33102	1.2299	0	0	0	0
2007	Pakistan	Tunisia	52	933657	150000000000	3.96209e+10	5624.42	60.7385	1.28136	1	0	0	0	0
2008	Pakistan	Tunisia	52	284385	170000000000	4.13e+10	5624.42	70.408	1.23214	1.2179	0	0	0	0
2009	Pakistan	Tunisia	52	511094	170000000000	4.25569e+10	5624.42	81.7129	1.35027	1	0	0	0	0
2010	Pakistan	Tunisia	52	1800000	180000000000	4.40509e+10	5624.42	85.1938	1.4314	1	0	0	0	0
2011	Pakistan	Tunisia	52	1700000	210000000000	4.30008e+10	5624.42	86.3434	1.40778	1	0	0	0	0
2012	Pakistan	Tunisia	52	835276	230000000000	4.45918e+10	5624.42	93.3952	1.56189	1	0	0	0	0
2013	Pakistan	Tunisia	52	416340	230000000000	4.56174e+10	5624.42	101.629	1.62466	1	0	0	0	0
2014	Pakistan	Tunisia	52	2600000	240000000000	4.66666e+10	5624.42	101.1	1.69768	1	0	0	0	0
2015	Pakistan	Tunisia	52	597787	270000000000	4.704e+10	5624.42	102.769	1.96162	1	0	0	0	0
1995	Pakistan	Turkey	53	9037	61000000000	4.10187e+11	3625.63	31.6427	0.0458451	1.0868	0	0	0	0
1996	Pakistan	Turkey	53	29394	63000000000	4.40458e+11	3625.63	36.0787	0.0814049	1	0	0	0	0
1997	Pakistan	Turkey	53	70758	62000000000	4.73834e+11	3625.63	41.1115	0.151865	1.0674	0	0	0	0
1998	Pakistan	Turkey	53	44645	62000000000	4.84771e+11	3625.63	45.0467	0.260724	1	0	0	0	0
1999	Pakistan	Turkey	53	99437	63000000000	4.68457e+11	3625.63	49.5007	0.418783	1.072	0	0	0	0
2000	Pakistan	Turkey	53	23831	74000000000	5.00192e+11	3625.63	53.6482	0.625219	1	0	0	0	0
2001	Pakistan	Turkey	53	2400000	72000000000	4.71694e+11	3625.63	61.9272	1.22559	1	0	0	0	0
2002	Pakistan	Turkey	53	3600000	72000000000	5.00768e+11	3625.63	59.7238	1.50723	1	0	0	0	0
2003	Pakistan	Turkey	53	8300000	83000000000	5.27135e+11	3625.63	57.752	1.50089	1.0263	0	0	0	0
2004	Pakistan	Turkey	53	6800000	98000000000	5.7649e+11	3625.63	58.2579	1.42554	1	0	0	0	0
2005	Pakistan	Turkey	53	8800000	110000000000	6.24924e+11	3625.63	59.5145	1.34358	1.0242	0	0	0	0
2006	Pakistan	Turkey	53	42000000	140000000000	6.68003e+11	3625.63	60.2713	1.42845	1.0175	0	0	0	0
2007	Pakistan	Turkey	53	50000000	150000000000	6.9919e+11	3625.63	60.7385	1.30293	1.0254	0	0	0	0
2008	Pakistan	Turkey	53	42000000	170000000000	7.03796e+11	3625.63	70.408	1.30152	1.0245	0	0	0	0
2009	Pakistan	Turkey	53	47000000	170000000000	6.69832e+11	3625.63	81.7129	1.54996	1.0241	0	0	0	0
2010	Pakistan	Turkey	53	130000000	180000000000	7.31168e+11	3625.63	85.1938	1.50285	1.0253	0	0	0	0
2011	Pakistan	Turkey	53	160000000	210000000000	7.95312e+11	3625.63	86.3434	1.67495	1.0246	0	0	0	0
2012	Pakistan	Turkey	53	120000000	230000000000	8.12232e+11	3625.63	93.3952	1.796	1	0	0	0	0
2013	Pakistan	Turkey	53	130000000	230000000000	8.46284e+11	3625.63	101.629	1.90377	1.024	0	0	0	0
2014	Pakistan	Turkey	53	83000000	240000000000	8.71843e+11	3625.63	101.1	2.18854	1	0	0	0	0
2015	Pakistan	Turkey	53	38000000	270000000000	9.06585e+11	3625.63	102.769	2.72001	1	0	0	0	0
1995	Pakistan	Uganda	54	1100000	61000000000	7.39326e+09	5624.47	31.6427	968.917	1	0	1	0	1
1996	Pakistan	Uganda	54	927315	63000000000	8.06399e+09	5624.47	36.0787	1046.08	1	0	1	0	1
1997	Pakistan	Uganda	54	1400000	62000000000	8.47525e+09	5624.47	41.1115	1083.01	1	0	1	0	1
1998	Pakistan	Uganda	54	1100000	62000000000	8.89098e+09	5624.47	45.0467	1240.31	1	0	1	0	1
1999	Pakistan	Uganda	54	667650	63000000000	9.60706e+09	5624.47	49.5007	1454.83	1	0	1	0	1
2000	Pakistan	Uganda	54	648997	74000000000	9.9089e+09	5624.47	53.6482	1644.48	1.0816	0	1	0	1
2001	Pakistan	Uganda	54	639889	72000000000	1.04225e+10	5624.47	61.9272	1755.66	1.0802	0	1	0	1
2002	Pakistan	Uganda	54	876185	72000000000	1.13327e+10	5624.47	59.7238	1797.55	1.0777	0	1	0	1
2003	Pakistan	Uganda	54	1200000	83000000000	1.20663e+10	5624.47	57.752	1963.72	1.0733	0	1	0	1
2004	Pakistan	Uganda	54	1000000	98000000000	1.28877e+10	5624.47	58.2579	1810.3	1.0695	0	1	0	1
2005	Pakistan	Uganda	54	1200000	110000000000	1.37038e+10	5624.47	59.5145	1780.67	1.1243	0	1	0	1
2006	Pakistan	Uganda	54	1100000	140000000000	1.51817e+10	5624.47	60.2713	1831.45	1.12	0	1	0	1
2007	Pakistan	Uganda	54	2400000	150000000000	1.64589e+10	5624.47	60.7385	1723.49	1.121	0	1	0	1
2008	Pakistan	Uganda	54	1400000	170000000000	1.78923e+10	5624.47	70.408	1720.44	1.1228	0	1	0	1
2009	Pakistan	Uganda	54	1800000	170000000000	1.91896e+10	5624.47	81.7129	2030.49	1.1226	0	1	0	1
2010	Pakistan	Uganda	54	941521	180000000000	2.01818e+10	5624.47	85.1938	2177.56	1.1206	0	1	0	1
2011	Pakistan	Uganda	54	872800	210000000000	2.2134e+10	5624.47	86.3434	2522.75	1.121	0	1	0	1
2012	Pakistan	Uganda	54	855951	230000000000	2.31104e+10	5624.47	93.3952	2504.56	1.1199	0	1	0	1
2013	Pakistan	Uganda	54	554522	230000000000	2.38663e+10	5624.47	101.629	2586.89	1.1203	0	1	0	1
2014	Pakistan	Uganda	54	404569	240000000000	2.50155e+10	5624.47	101.1	2599.79	1.1194	0	1	0	1
2015	Pakistan	Uganda	54	257825	270000000000	2.62771e+10	5624.47	102.769	3240.65	1	0	1	0	1
1995	Pakistan	Ukraine	55		61000000000	9.90673e+10	3914.82	31.6427	1.47307	1.0748	0	0	0	0
1996	Pakistan	Ukraine	55		63000000000	8.91605e+10	3914.82	36.0787	1.82947	1	0	0	0	0
1997	Pakistan	Ukraine	55		62000000000	8.64857e+10	3914.82	41.1115	1.86166	1.0837	0	0	0	0
1998	Pakistan	Ukraine	55		62000000000	8.48425e+10	3914.82	45.0467	2.44954	1	0	0	0	0
1999	Pakistan	Ukraine	55		63000000000	8.46728e+10	3914.82	49.5007	4.13044	1	0	0	0	0
2000	Pakistan	Ukraine	55	74050	74000000000	8.96685e+10	3914.82	53.6482	5.44023	1	0	0	0	0
2001	Pakistan	Ukraine	55	26340	72000000000	9.7918e+10	3914.82	61.9272	5.37216	1	0	0	0	0
2002	Pakistan	Ukraine	55	19339	72000000000	1.0301e+11	3914.82	59.7238	5.32662	1.076	0	0	0	0
2003	Pakistan	Ukraine	55	124825	83000000000	1.12693e+11	3914.82	57.752	5.33269	1	0	0	0	0
2004	Pakistan	Ukraine	55	190204	98000000000	1.26328e+11	3914.82	58.2579	5.31918	1	0	0	0	0
2005	Pakistan	Ukraine	55	224961	110000000000	1.29739e+11	3914.82	59.5145	5.12473	1	0	0	0	0
2006	Pakistan	Ukraine	55	575402	140000000000	1.3921e+11	3914.82	60.2713	5.05	1.0488	0	0	0	0
2007	Pakistan	Ukraine	55	1100000	150000000000	1.50208e+11	3914.82	60.7385	5.05	1	0	0	0	0
2008	Pakistan	Ukraine	55	11150	170000000000	1.53663e+11	3914.82	70.408	5.26722	1.05	0	0	0	0
2009	Pakistan	Ukraine	55		170000000000	1.30921e+11	3914.82	81.7129	7.79124	1.0411	0	0	0	0
2010	Pakistan	Ukraine	55	8400000	180000000000	1.36419e+11	3914.82	85.1938	7.93564	1.0448	0	0	0	0
2011	Pakistan	Ukraine	55	16000000	210000000000	1.43513e+11	3914.82	86.3434	7.96756	1.0416	0	0	0	0
2012	Pakistan	Ukraine	55	19000000	230000000000	1.438e+11	3914.82	93.3952	7.99103	1.0416	0	0	0	0
2013	Pakistan	Ukraine	55	3700000	230000000000	1.438e+11	3914.82	101.629	7.993	1	0	0	0	0
2014	Pakistan	Ukraine	55	6700000	240000000000	1.34309e+11	3914.82	101.1	11.8867	1.0429	0	0	0	0
2015	Pakistan	Ukraine	55	2200000	270000000000	1.21013e+11	3914.82	102.769	21.8447	1	0	0	0	0
1995	Pakistan	United Arab Emirates	56	2400000	61000000000	1.49381e+11	2083.98	31.6427	3.671	1	0	1	0	0
1996	Pakistan	United Arab Emirates	56	8200000	63000000000	1.58043e+11	2083.98	36.0787	3.671	1	0	1	0	0
1997	Pakistan	United Arab Emirates	56	4900000	62000000000	1.70987e+11	2083.98	41.1115	3.67112	1	0	1	0	0
1998	Pakistan	United Arab Emirates	56	4800000	62000000000	1.71486e+11	2083.98	45.0467	3.6725	1	0	1	0	0
1999	Pakistan	United Arab Emirates	56	6200000	63000000000	1.76463e+11	2083.98	49.5007	3.6725	1	0	1	0	0
2000	Pakistan	United Arab Emirates	56	13000000	74000000000	1.95614e+11	2083.98	53.6482	3.6725	1	0	1	0	0
2001	Pakistan	United Arab Emirates	56	12000000	72000000000	1.98351e+11	2083.98	61.9272	3.6725	1	0	1	0	0
2002	Pakistan	United Arab Emirates	56	15000000	72000000000	2.03178e+11	2083.98	59.7238	3.6725	1	0	1	0	0
2003	Pakistan	United Arab Emirates	56	17000000	83000000000	2.21059e+11	2083.98	57.752	3.6725	1.0513	0	1	0	0
2004	Pakistan	United Arab Emirates	56	19000000	98000000000	2.42206e+11	2083.98	58.2579	3.6725	1	0	1	0	0
2005	Pakistan	United Arab Emirates	56	24000000	110000000000	2.53966e+11	2083.98	59.5145	3.6725	1.047	0	1	0	0
2006	Pakistan	United Arab Emirates	56	22000000	140000000000	2.78949e+11	2083.98	60.2713	3.6725	1.0468	0	1	0	0
2007	Pakistan	United Arab Emirates	56	33000000	150000000000	2.87832e+11	2083.98	60.7385	3.6725	1.0421	0	1	0	0
2008	Pakistan	United Arab Emirates	56	60000000	170000000000	2.97019e+11	2083.98	70.408	3.6725	1.0426	0	1	0	0
2009	Pakistan	United Arab Emirates	56	41000000	170000000000	2.81446e+11	2083.98	81.7129	3.6725	1.0449	0	1	0	0
2010	Pakistan	United Arab Emirates	56	36000000	180000000000	2.86049e+11	2083.98	85.1938	3.6725	1	0	1	0	0
2011	Pakistan	United Arab Emirates	56	47000000	210000000000	3.00946e+11	2083.98	86.3434	3.6725	1	0	1	0	0
2012	Pakistan	United Arab Emirates	56	52000000	230000000000	3.21692e+11	2083.98	93.3952	3.6725	1.0431	0	1	0	0
2013	Pakistan	United Arab Emirates	56	66000000	230000000000	3.35594e+11	2083.98	101.629	3.6725	1.043	0	1	0	0
2014	Pakistan	United Arab Emirates	56	58000000	240000000000	3.50931e+11	2083.98	101.1	3.6725	1.0401	0	1	0	0
2015	Pakistan	United Arab Emirates	56	43000000	270000000000	3.621e+11	2083.98	102.769	3.6725	1	0	1	0	0
1995	Pakistan	United Kingdom	57	1800000	61000000000	1.7517e+12	6049.92	31.6427	0.633668	1.0572	0	1	0	1
1996	Pakistan	United Kingdom	57	1800000	63000000000	1.79843e+12	6049.92	36.0787	0.640958	1.039	0	1	0	1
1997	Pakistan	United Kingdom	57	1900000	62000000000	1.85417e+12	6049.92	41.1115	0.610836	1.0331	0	1	0	1
1998	Pakistan	United Kingdom	57	1900000	62000000000	1.91677e+12	6049.92	45.0467	0.603824	1.0368	0	1	0	1
1999	Pakistan	United Kingdom	57	2100000	63000000000	1.97643e+12	6049.92	49.5007	0.618057	1.0397	0	1	0	1
2000	Pakistan	United Kingdom	57	3200000	74000000000	2.05152e+12	6049.92	53.6482	0.660931	1.0297	0	1	0	1
2001	Pakistan	United Kingdom	57	3600000	72000000000	2.1081e+12	6049.92	61.9272	0.694655	1.0398	0	1	0	1
2002	Pakistan	United Kingdom	57	9400000	72000000000	2.16067e+12	6049.92	59.7238	0.667223	1.024	0	1	0	1
2003	Pakistan	United Kingdom	57	12000000	83000000000	2.23277e+12	6049.92	57.752	0.612472	1.0244	0	1	0	1
2004	Pakistan	United Kingdom	57	11000000	98000000000	2.28833e+12	6049.92	58.2579	0.54618	1.0246	0	1	0	1
2005	Pakistan	United Kingdom	57	11000000	110000000000	2.35689e+12	6049.92	59.5145	0.549998	1.0225	0	1	0	1
2006	Pakistan	United Kingdom	57	13000000	140000000000	2.41963e+12	6049.92	60.2713	0.543487	1.0239	0	1	0	1
2007	Pakistan	United Kingdom	57	13000000	150000000000	2.4822e+12	6049.92	60.7385	0.499772	1.0235	0	1	0	1
2008	Pakistan	United Kingdom	57	14000000	170000000000	2.47061e+12	6049.92	70.408	0.543966	1.0225	0	1	0	1
2009	Pakistan	United Kingdom	57	13000000	170000000000	2.36705e+12	6049.92	81.7129	0.641919	1.0215	0	1	0	1
2010	Pakistan	United Kingdom	57	6600000	180000000000	2.4035e+12	6049.92	85.1938	0.647179	1.0194	0	1	0	1
2011	Pakistan	United Kingdom	57	25000000	210000000000	2.45091e+12	6049.92	86.3434	0.624141	1.0153	0	1	0	1
2012	Pakistan	United Kingdom	57	5100000	230000000000	2.47981e+12	6049.92	93.3952	0.633047	1.0149	0	1	0	1
2013	Pakistan	United Kingdom	57	4400000	230000000000	2.53337e+12	6049.92	101.629	0.639661	1.0155	0	1	0	1
2014	Pakistan	United Kingdom	57	5200000	240000000000	2.60564e+12	6049.92	101.1	0.60773	1.021	0	1	0	1
2015	Pakistan	United Kingdom	57	4800000	270000000000	2.66633e+12	6049.92	102.769	0.654545	1	0	1	0	1
1995	Pakistan	United Rep. of Tanzania	58	246487	61000000000	1.33714e+10	5930.7	31.6427	574.762	1	0	1	0	0
1996	Pakistan	United Rep. of Tanzania	58	252401	63000000000	1.3979e+10	5930.7	36.0787	579.977	1	0	1	0	0
1997	Pakistan	United Rep. of Tanzania	58	65643	62000000000	1.44718e+10	5930.7	41.1115	612.122	1.2231	0	1	0	0
1998	Pakistan	United Rep. of Tanzania	58	34667	62000000000	1.50085e+10	5930.7	45.0467	664.671	1.2131	0	1	0	0
1999	Pakistan	United Rep. of Tanzania	58	67278	63000000000	1.5735e+10	5930.7	49.5007	744.759	1	0	1	0	0
2000	Pakistan	United Rep. of Tanzania	58	205205	74000000000	1.65113e+10	5930.7	53.6482	800.409	1.1786	0	1	0	0
2001	Pakistan	United Rep. of Tanzania	58	261107	72000000000	1.75016e+10	5930.7	61.9272	876.412	1	0	1	0	0
2002	Pakistan	United Rep. of Tanzania	58	656189	72000000000	1.87554e+10	5930.7	59.7238	966.583	1	0	1	0	0
2003	Pakistan	United Rep. of Tanzania	58	660952	83000000000	2.00469e+10	5930.7	57.752	1038.42	1.1433	0	1	0	0
2004	Pakistan	United Rep. of Tanzania	58	763731	98000000000	2.16163e+10	5930.7	58.2579	1089.33	1	0	1	0	0
2005	Pakistan	United Rep. of Tanzania	58	930248	110000000000	2.3383e+10	5930.7	59.5145	1128.93	1.1293	0	1	0	0
2006	Pakistan	United Rep. of Tanzania	58	860511	140000000000	2.44728e+10	5930.7	60.2713	1251.9	1.1252	0	1	0	0
2007	Pakistan	United Rep. of Tanzania	58	2000000	150000000000	2.65443e+10	5930.7	60.7385	1245.04	1.1253	0	1	0	0
2008	Pakistan	United Rep. of Tanzania	58	1800000	170000000000	2.80219e+10	5930.7	70.408	1196.31	1.1175	0	1	0	0
2009	Pakistan	United Rep. of Tanzania	58	1700000	170000000000	2.95301e+10	5930.7	81.7129	1320.31	1.117	0	1	0	0
2010	Pakistan	United Rep. of Tanzania	58	3400000	180000000000	3.14079e+10	5930.7	85.1938	1409.27	1.1292	0	1	0	0
2011	Pakistan	United Rep. of Tanzania	58	4200000	210000000000	3.38905e+10	5930.7	86.3434	1572.12	1.1275	0	1	0	0
2012	Pakistan	United Rep. of Tanzania	58	3900000	230000000000	3.56329e+10	5930.7	93.3952	1583	1.123	0	1	0	0
2013	Pakistan	United Rep. of Tanzania	58	3800000	230000000000	3.82209e+10	5930.7	101.629	1600.44	1.132	0	1	0	0
2014	Pakistan	United Rep. of Tanzania	58	1600000	240000000000	4.0883e+10	5930.7	101.1	1654	1.1298	0	1	0	0
2015	Pakistan	United Rep. of Tanzania	58	2400000	270000000000	4.37317e+10	5930.7	102.769	1991.39	1	0	1	0	0
1995	Pakistan	USA	59	1800000	61000000000	10299024618300	11392.8	31.6427	1	1.0452	0	0	0	1
1996	Pakistan	USA	59	3300000	63000000000	10689963360600	11392.8	36.0787	1	1.0411	0	0	0	1
1997	Pakistan	USA	59	2100000	62000000000	11169624848700	11392.8	41.1115	1	1.0416	0	0	0	1
1998	Pakistan	USA	59	2000000	62000000000	11666663209400	11392.8	45.0467	1	1.041	0	0	0	1
1999	Pakistan	USA	59	2000000	63000000000	12213269668400	11392.8	49.5007	1	1.0368	0	0	0	1
2000	Pakistan	USA	59	2700000	74000000000	12713058213400	11392.8	53.6482	1	1.0359	0	0	0	1
2001	Pakistan	USA	59	2900000	72000000000	12837135352100	11392.8	61.9272	1	1.0351	0	0	0	1
2002	Pakistan	USA	59	2000000	72000000000	13066422980900	11392.8	59.7238	1	1.0353	0	0	0	1
2003	Pakistan	USA	59	6900000	83000000000	13433168199500	11392.8	57.752	1	1.0343	0	0	0	1
2004	Pakistan	USA	59	2100000	98000000000	13941713404100	11392.8	58.2579	1	1.0323	0	0	0	1
2005	Pakistan	USA	59	9800000	110000000000	14408093840400	11392.8	59.5145	1	1.0317	0	0	0	1
2006	Pakistan	USA	59	17000000	140000000000	14792303791800	11392.8	60.2713	1	1.0312	0	0	0	1
2007	Pakistan	USA	59	11000000	150000000000	15055395304800	11392.8	60.7385	1	1.0294	0	0	0	1
2008	Pakistan	USA	59	27000000	170000000000	15011490541400	11392.8	70.408	1	1.0317	0	0	0	1
2009	Pakistan	USA	59	21000000	170000000000	14594842181900	11392.8	81.7129	1	1.0301	0	0	0	1
2010	Pakistan	USA	59	17000000	180000000000	14964372000000	11392.8	85.1938	1	1.029	0	0	0	1
2011	Pakistan	USA	59	21000000	210000000000	15204019634600	11392.8	86.3434	1	1.0284	0	0	0	1
2012	Pakistan	USA	59	34000000	230000000000	15542161722300	11392.8	93.3952	1	1.0281	0	0	0	1
2013	Pakistan	USA	59	52000000	230000000000	15773666098800	11392.8	101.629	1	1.0267	0	0	0	1
2014	Pakistan	USA	59	27000000	240000000000	16156618476000	11392.8	101.1	1	1.0273	0	0	0	1
2015	Pakistan	USA	59	29000000	270000000000	16548573278300	11392.8	102.769	1	1	0	0	0	1
1995	Pakistan	Uzbekistan	60	605388	61000000000	1.65928e+10	913.625	31.6427		1	0	0	0	0
1996	Pakistan	Uzbekistan	60	5578	63000000000	1.68749e+10	913.625	36.0787		1	0	0	0	0
1997	Pakistan	Uzbekistan	60	14432	62000000000	1.77524e+10	913.625	41.1115		1	0	0	0	0
1998	Pakistan	Uzbekistan	60	3508	62000000000	1.85158e+10	913.625	45.0467		1	0	0	0	0
1999	Pakistan	Uzbekistan	60	141579	63000000000	1.93119e+10	913.625	49.5007		1	0	0	0	0
2000	Pakistan	Uzbekistan	60	122122	74000000000	2.00458e+10	913.625	53.6482		1	0	0	0	0
2001	Pakistan	Uzbekistan	60	140491	72000000000	2.08877e+10	913.625	61.9272		1.1056	0	0	0	0
2002	Pakistan	Uzbekistan	60	132308	72000000000	2.17232e+10	913.625	59.7238		1	0	0	0	0
2003	Pakistan	Uzbekistan	60	104677	83000000000	2.26356e+10	913.625	57.752		1	0	0	0	0
2004	Pakistan	Uzbekistan	60	541809	98000000000	2.43785e+10	913.625	58.2579		1	0	0	0	0
2005	Pakistan	Uzbekistan	60	1300000	110000000000	2.6085e+10	913.625	59.5145		1	0	0	0	0
2006	Pakistan	Uzbekistan	60	871227	140000000000	2.79893e+10	913.625	60.2713		1.1126	0	0	0	0
2007	Pakistan	Uzbekistan	60	1500000	150000000000	3.07661e+10	913.625	60.7385		1.1079	0	0	0	0
2008	Pakistan	Uzbekistan	60	1700000	170000000000	3.35351e+10	913.625	70.408		1.119	0	0	0	0
2009	Pakistan	Uzbekistan	60	1500000	170000000000	3.62514e+10	913.625	81.7129		1.1176	0	0	0	0
2010	Pakistan	Uzbekistan	60	1900000	180000000000	3.93328e+10	913.625	85.1938		1	0	0	0	0
2011	Pakistan	Uzbekistan	60	2500000	210000000000	4.25974e+10	913.625	86.3434		1	0	0	0	0
2012	Pakistan	Uzbekistan	60	3500000	230000000000	4.60904e+10	913.625	93.3952		1.1225	0	0	0	0
2013	Pakistan	Uzbekistan	60	2100000	230000000000	4.97776e+10	913.625	101.629		1	0	0	0	0
2014	Pakistan	Uzbekistan	60	1400000	240000000000	5.38096e+10	913.625	101.1		1.1171	0	0	0	0
2015	Pakistan	Uzbekistan	60	428833	270000000000	5.81144e+10	913.625	102.769		1	0	0	0	0
1995	Pakistan	Viet Nam	61		61000000000	4.36963e+10	3509.47	31.6427	11038.2	1	0	0	0	0
1996	Pakistan	Viet Nam	61		63000000000	4.77776e+10	3509.47	36.0787	11032.6	1	0	0	0	0
1997	Pakistan	Viet Nam	61		62000000000	5.16724e+10	3509.47	41.1115	11683.3	1	0	0	0	0
1998	Pakistan	Viet Nam	61		62000000000	5.46511e+10	3509.47	45.0467	13268	1	0	0	0	0
1999	Pakistan	Viet Nam	61	71062	63000000000	5.72599e+10	3509.47	49.5007	13943.2	1.1557	0	0	0	0
2000	Pakistan	Viet Nam	61	3800000	74000000000	6.11463e+10	3509.47	53.6482	14167.8	1	0	0	0	0
2001	Pakistan	Viet Nam	61	285512	72000000000	6.4933e+10	3509.47	61.9272	14725.2	1.1517	0	0	0	0
2002	Pakistan	Viet Nam	61	401523	72000000000	6.90373e+10	3509.47	59.7238	15279.5	1.1421	0	0	0	0
2003	Pakistan	Viet Nam	61	483459	83000000000	7.38003e+10	3509.47	57.752	15509.6	1.137	0	0	0	0
2004	Pakistan	Viet Nam	61	974635	98000000000	7.93621e+10	3509.47	58.2579	15746	1.1389	0	0	0	0
2005	Pakistan	Viet Nam	61	1600000	110000000000	8.53518e+10	3509.47	59.5145	15858.9	1.1304	0	0	0	0
2006	Pakistan	Viet Nam	61	3300000	140000000000	9.13076e+10	3509.47	60.2713	15994.2	1.119	0	0	0	0
2007	Pakistan	Viet Nam	61	3200000	150000000000	9.78174e+10	3509.47	60.7385	16105.1	1.1168	0	0	0	0
2008	Pakistan	Viet Nam	61	7200000	170000000000	1.03356e+11	3509.47	70.408	16302.2	1.0802	0	0	0	0
2009	Pakistan	Viet Nam	61	8600000	170000000000	1.08935e+11	3509.47	81.7129	17065.1	1	0	0	0	0
2010	Pakistan	Viet Nam	61	11000000	180000000000	1.15932e+11	3509.47	85.1938	18612.9	1.0713	0	0	0	0
2011	Pakistan	Viet Nam	61	13000000	210000000000	1.23166e+11	3509.47	86.3434	20509.8	1	0	0	0	0
2012	Pakistan	Viet Nam	61	19000000	230000000000	1.29629e+11	3509.47	93.3952	20828	1	0	0	0	0
2013	Pakistan	Viet Nam	61	14000000	230000000000	1.36658e+11	3509.47	101.629	20933.4	1.067	0	0	0	0
2014	Pakistan	Viet Nam	61	16000000	240000000000	1.44835e+11	3509.47	101.1	21148	1.0663	0	0	0	0
2015	Pakistan	Viet Nam	61	16000000	270000000000	1.54509e+11	3509.47	102.769	21697.6	1	0	0	0	0
1995	Pakistan	Yemen	62	1100000	61000000000	1.63897e+10	3541.87	31.6427	40.8392	1	0	1	0	0
1996	Pakistan	Yemen	62	2800000	63000000000	1.71494e+10	3541.87	36.0787	94.1567	1	0	1	0	0
1997	Pakistan	Yemen	62	1700000	62000000000	1.80465e+10	3541.87	41.1115	129.281	1	0	1	0	0
1998	Pakistan	Yemen	62	2800000	62000000000	1.91305e+10	3541.87	45.0467	135.882	1	0	1	0	0
1999	Pakistan	Yemen	62	497146	63000000000	1.98528e+10	3541.87	49.5007	155.718	1	0	1	0	0
2000	Pakistan	Yemen	62	432117	74000000000	2.108e+10	3541.87	53.6482	161.718	1.1284	0	1	0	0
2001	Pakistan	Yemen	62	405773	72000000000	2.18818e+10	3541.87	61.9272	168.672	1	0	1	0	0
2002	Pakistan	Yemen	62	1100000	72000000000	2.27429e+10	3541.87	59.7238	175.625	1	0	1	0	0
2003	Pakistan	Yemen	62	1900000	83000000000	2.35952e+10	3541.87	57.752	183.448	1	0	1	0	0
2004	Pakistan	Yemen	62	1400000	98000000000	2.45326e+10	3541.87	58.2579	184.776	1	0	1	0	0
2005	Pakistan	Yemen	62	1900000	110000000000	2.59044e+10	3541.87	59.5145	191.509	1	0	1	0	0
2006	Pakistan	Yemen	62	1600000	140000000000	2.67257e+10	3541.87	60.2713	197.049	1.0673	0	1	0	0
2007	Pakistan	Yemen	62	3100000	150000000000	2.76179e+10	3541.87	60.7385	198.953	1	0	1	0	0
2008	Pakistan	Yemen	62	2600000	170000000000	2.87266e+10	3541.87	70.408	199.764	1	0	1	0	0
2009	Pakistan	Yemen	62	2000000	170000000000	2.99144e+10	3541.87	81.7129	202.847	1.0551	0	1	0	0
2010	Pakistan	Yemen	62	1600000	180000000000	3.09068e+10	3541.87	85.1938	219.59	1	0	1	0	0
2011	Pakistan	Yemen	62	1700000	210000000000	2.62434e+10	3541.87	86.3434	213.8	1.0531	0	1	0	0
2012	Pakistan	Yemen	62	1800000	230000000000	2.68916e+10	3541.87	93.3952	214.351	1.0611	0	1	0	0
2013	Pakistan	Yemen	62	2600000	230000000000	2.80091e+10	3541.87	101.629	214.89	1.0524	0	1	0	0
2014	Pakistan	Yemen	62	2400000	240000000000		3541.87	101.1	214.89	1	0	1	0	0
2015	Pakistan	Yemen	62	1600000	270000000000		3541.87	102.769	214.89	1	0	1	0	0
